# Supplementary material for: Unlocking potent anti-tuberculosis natural products through structure–activity relationship analysis
Source: Nat Prod Bioprospect. 2025 Jul 7;15(1):44. doi: 10.1007/s13659-025-00529-4 (PMC12234934; doi:10.1007/s13659-025-00529-4)
Supplement: Supplementary file 2 — Additional file 2. [file 13659_2025_529_MOESM2_ESM.xlsx]

## Sheet: Table caption
Table S1E. Data used in RandomForest Analysis for SAR analysis
Table S2E. Data use for re-ranking of Vina's docking score using XGBoost methods
Table S3E. Drug likeness computed using SWISSADME

## Sheet: Table S1E
Table S1E.
Compound	SMILES	MIC	Alcohol	Aldehyde	Carboxylic_Acid	Amine	Phenol	Ketone	Ether	Aromatic_Rings	Carbocyclic_Rings	Heterocyclic_Rings	Double_Bonds	Triple_Bonds
6-hydroxymanzamine E	C1CCN2CC[C@H]3C(=C[C@@](CC/C=C\C1)([C@H]4[C@]3(C2)C[C@H]5N4CCCC(=O)CC5)O)C6=NC=CC7=C6NC8=C7C=C(C=C8)O	0.4	3	0	0	2	0	0	0	3	2	6	3	0
8-hydroxymanzamine A	C1CCN2CC[C@H]3C(=C[C@@](CC/C=C\C1)([C@H]4[C@]3(C2)C[C@H]/5N4CCCC/C=C5)O)C6=NC=CC7=C6NC8=C7C=CC=C8O	0.9	2	0	0	2	3	0	0	3	2	6	3	0
Manzamine E	C1CCN2CCC3C(=C[C@@](CC/C=C\C1)([C@H]4[C@]3(C2)C[C@H]5N4CCCC(=O)CC5)O)C6=NC=CC7=C6NC8=CC=CC=C78	3.8	2	0	0	2	0	0	0	3	2	6	3	0
Manzamine A	C1CCN2CC[C@H]3C(=C[C@@](CC/C=C\C1)([C@H]4[C@]3(C2)C[C@H]/5N4CCCC/C=C5)O)C6=NC=CC7=C6NC8=CC=CC=C78	1.5	1	0	0	2	0	0	0	3	2	6	3	0
Manzamine F	C1CCN2CCC3C(=CC(CC/C=C/C1)(C4C3(C2)CC5N4CCCC(=O)CC5)O)C6=NC=CC7=C6NC8=C7C=CC=C8O	2.6	3	0	0	2	0	0	0	3	2	6	3	0
Manzamine A-N-oxide	C1CCN2CC[C@H]3C(=C[C@@](CC/C=C\C1)([C@H]4[C@]3(C2)C[C@H]/5N4CCCC/C=C5)O)C6=C7C(=C8C=CC=CC8=N7)C=CN6O	3.9	2	0	0	2	0	0	0	3	2	6	3	0
ent-8-hydroxymanzamine A	C1CC/C=C/C[C@]2(C=C([C@@H]3CCN(CC1)C[C@]34C2N5CCCC/C=C\[C@H]5C4)C6=NC=CC7=C6NC8=C7C=CC=C8O)O	3.1	2	0	0	2	3	0	0	3	2	6	3	0
Neo-kauluamine	C1CCN2CC[C@H]3C(=C[C@@](CC/C=C\C1)([C@H]4[C@]3(C2)C[C@@]56N4CC[C@@H]([C@@H](CC5)OC[C@@]78CN9CCCC/C=C\CC[C@@]([C@@H]7N1CCC[C@H]([C@@H](O6)CC1)O)(C=C([C@@H]8CC9)C1=NC=CC2=C1NC1=CC=CC=C21)O)O)O)C1=NC=CC2=C1NC1=CC=CC=C21	1.9	6	0	0	4	7	0	0	6	4	12	4	0
Manzamine J	C1CCN[C@@H]2[C@@]3(CC/C=C\C1)CN4CCCC/C=C\CC[C@@]2(C=C([C@@H]3CC4)C5=NC=CC6=C5NC7=CC=CC=C67)O	1.7	1	0	0	2	0	0	0	3	2	5	3	0
6-deoxy-manzamine X	[H][C@@]12CCN3C[C@@]11C[C@@]45CC[C@@H](CCCN4[C@H]1[C@@](O)(C[C@@H]2C1=C2NC4=C(C=CC=C4)C2=CC=N1)CC\C=C/CCCC3)O5	1.8	2	0	0	2	0	0	0	3	2	7	1	0
Ircinol	C1CCN2CC[C@H]3C(=C[C@](CC/C=C\C1)([C@@H]4[C@@]3(C2)C[C@@H]/5N4CCCC/C=C5)O)CO	1.9	2	0	0	2	0	0	0	0	1	4	3	0
Batzelladine L	CCCCCCCCC[C@@H]1C[C@@H]2CC[C@@H]3N2C(=N[C@@H]([C@@H]3C(=O)OC(C)CCCCCCC[C@@H]4C[C@@H]5CC[C@H]6N5C(=N4)N[C@H](C6)C)C)N1	1.7	2	0	1	6	0	1	0	0	0	6	3	0
Batzelladine N	CCCCCCC[C@@H]1C[C@@H]2CCC3=C(C(N=C(N23)N1)C)C(=O)OC(C)CCCCCCC[C@@H]4C[C@@H]5CC[C@H]6N5C(=N4)N[C@H](C6)C	3.2	2	0	1	6	0	1	0	0	0	6	4	0
Batzelladine M	[H]N1C2=N[C@]([H])(C(C(=O)OC([H])([H])C([H])([H])C([H])([H])C([H])([H])C([H])([H])C([H])([H])C([H])([H])[C@@]3([H])N([H])C4=N[C@@]([H])(C([H])([H])[H])C([H])([H])[C@]5([H])N4[C@@]([H])(C([H])([H])C5([H])[H])C3([H])[H])=C3N2[C@@]([H])(C([H])([H])C3([H])[H])C([H])([H])[C@@]1([H])C([H])([H])C([H])([H])C([H])([H])C([H])([H])C([H])([H])C([H])([H])C([H])([H])[H])C([H])([H])[H]	28.5	2	0	1	6	0	1	0	0	0	6	4	0
Batzelladine C	CCCCCCC[C@H]1CC2CCC3=C([C@H](N=C(N23)N1)CCCCC)C(=O)OCCCCN=C(N)N	34.7	2	0	1	6	0	1	0	0	0	3	4	0
dehydrobatzelladine C	CCCCCCC[C@H]1C[C@H]2CCC3=C(C(=NC(=N1)N23)CCCCC)C(=O)OCCCCN=C(N)N	37.7	2	0	1	6	0	1	0	0	0	3	5	0
Denigrin C	OC1=CC=C(CCN2C(=O)C(=C3C2=C(C2=CC=C(O)C=C2)C(=O)C2=C3C=CC(O)=C2)C2=CC=C(O)C=C2)C=C1	4	6	0	0	1	0	1	0	4	5	1	4	0
Denigrin A	OC1=CC=C(CCN2C(=O)C(=C(C2=O)C2=CC=C(O)C=C2)C2=CC=C(O)C=C2)C=C1	16	5	0	0	1	6	1	0	3	3	1	3	0
Denigrin B	OC1=CC=C(CCN2C(=O)C(=C(\C2=C\C2=CC=C(O)C=C2)C2=CC=C(O)C=C2)C2=CC=C(O)C=C2)C=C1	32	5	0	0	1	6	0	0	4	4	1	3	0
Ascididemin	C1=CC=C2C(=C1)C3=C4C(=NC=C3)C5=C(C=CC=N5)C(=O)C4=N2	0.1	1	0	0	0	2	0	0	4	2	3	1	0
Kuanoniamine A	C1=CC=C2C(=C1)C3=C4C(=NC=C3)C5=C(C(=O)C4=N2)SC=N5	3.1	1	0	0	0	2	0	0	4	2	3	1	0
Heteronemin	CC(=O)O[C@H]1C[C@H]2[C@@]3(CC[C@@H]4[C@@]([C@H]3C[C@H]([C@@]2([C@@H]5C1=CO[C@H]5OC(=O)C)C)O)(CCCC4(C)C)C)C	1.47	6	0	1	0	0	1	0	0	4	1	3	0
12-deacetoxyscalarin-19-acetate	CC(=O)O[C@H]1[C@H]2C(=CC[C@@H]3[C@@]2(CC[C@H]4[C@]3(CC[C@@H]5[C@@]4(CCCC5(C)C)C)C)C)C(=O)O1	1.71	4	0	1	0	0	2	0	0	4	1	3	0
Heteronemin acetate	CC(=O)O[C@H]1C[C@H]2[C@@]3(CC[C@@H]4[C@@]([C@H]3C[C@H]([C@@]2([C@@H]5C1=CO[C@H]5OC(=O)C)C)OC(=O)C)(CCCC4(C)C)C)C	3.18	7	0	1	0	0	1	0	0	4	1	4	0
12-deacetyl-12-epi-19-deoxyscalarin	C[C@]12CCCC([C@@H]1CC[C@@]3([C@@H]2C[C@H]([C@]4([C@H]3CC=C5[C@@H]4COC5=O)C)O)C)(C)C	6.19	3	0	0	0	0	1	0	0	4	1	2	0
12-epi-19-deoxyscalarin	[H][C@@]12CC[C@@]3(C)[C@]4([H])CC=C5C(COC5=O)[C@@]4(C)[C@@H](C[C@]3([H])[C@@]1(C)CCCC2(C)C)OC(C)=O	45.23	4	0	2	0	0	2	0	0	4	1	3	0
12-oxoheteronemin	CC(=O)O[C@H]1C[C@H]2[C@@]3(CC[C@@H]4[C@@]([C@H]3CC(=O)[C@@]2([C@@H]5C1=CO[C@H]5OC(=O)C)C)(CCCC4(C)C)C)C	0.11	6	0	1	0	0	2	0	0	4	1	4	0
Decarine	COC1=C(C=CC2=C3C=CC4=CC5=C(C=C4C3=NC=C21)OCO5)O	1.6	4	0	0	0	0	0	0	4	3	2	0	0
6-acetonyldihydronitidine	COC1=CC2=C(C=C1OC)C1=C(N(C)C2CC(C)=O)C2=CC3=C(OCO3)C=C2C=C1	12.5	5	0	0	1	6	0	0	3	3	2	1	0
zanthocapensine	CN1C(C2=C(C=CC(=C2OC)OC)C3=C1C4=CC5=C(C=C4C=C3)OCO5)/C=C/C6=CC(=C(C=C6)O)OC	50	6	0	0	1	7	0	0	4	4	2	1	0
2'-nortiliacorinine	CN1CCC2=CC(=C3C4=C2[C@@H]1CC5=CC(=C(C=C5)OC)C6=C(C=CC(=C6)C[C@H]7C8=CC(=C(O3)C=C8CCN7)O4)O)OC	3.1	5	0	0	2	7	0	0	4	4	4	0	0
Tiliacorine	CN1CCC2=CC3=C4C=C2[C@H]1CC5=CC(=C(C=C5)O)C6=C(C=CC(=C6)C[C@H]7C8=C(O4)C(=C(C=C8CCN7C)OC)O3)OC	3.1	5	0	0	2	7	0	0	4	4	4	0	0
13'-bromo-tiliacorinine	CN1CCC2=CC(=C3C4=C2[C@@H]1CC5=CC(=C(C=C5)OC)C6=C(C(=CC(=C6)C[C@H]7C8=CC(=C(O3)C=C8CCN7C)O4)Br)O)OC	3.1	5	0	0	2	7	0	0	4	4	4	0	0
Globospiramine	[H]O[C@@]1([H])N2C([H])([H])C([H])([H])[C@@]34C(N([H])C5=C([H])C([H])=C([H])C([H])=C35)=C(C(=O)OC([H])([H])[H])C([H])([H])[C@@]3(C([H])([H])C([H])([H])O[C@@]3([H])[C@]11C([H])([H])N3C5=C(C([H])=C([H])C([H])=C5OC([H])([H])[H])[C@@]56C([H])([H])C([H])([H])N7C([H])([H])C([H])([H])[C@]8([H])OC(=O)C([H])([H])[C@]8(C([H])([H])[C@@]([H])(C1([H])[H])[C@]35[H])[C@@]67[H])[C@]24[H]	4	7	0	1	4	0	2	0	2	4	9	3	0
Isogoyazensolide	CC(=C)C(=O)O[C@H]1C[C@@]2(C)OC(CC2=O)C(=C)[C@@H](O)[C@H]2OC(=O)C(=C)[C@H]12	1.5	7	0	1	0	0	2	0	0	0	3	6	0
Isocentratherin	C/C=C(/C)\C(=O)O[C@H]1C[C@@]2(C(=O)C=C(O2)C(=C)[C@H]([C@@H]3[C@@H]1C(=C)C(=O)O3)O)C	3.1	7	0	1	0	0	2	0	0	0	3	7	0
5-epi-isogoyazensolide	[H]O[C@@]1([H])C(=C([H])[H])C2=C([H])C(=O)[C@@](O2)(C([H])([H])[H])C([H])([H])[C@]([H])(OC(=O)C(=C([H])[H])C([H])([H])[H])[C@@]2([H])C(=C([H])[H])C(=O)O[C@]12[H]	3.1	7	0	1	0	0	2	0	0	0	3	7	0
5-epi-isocentratherin	C/C=C(/C)\C(=O)O[C@H]1C[C@@]2(C(=O)C=C(O2)C(=C)[C@@H]([C@@H]3[C@@H]1C(=C)C(=O)O3)O)C	3.1	7	0	1	0	0	2	0	0	0	3	7	0
Goyazensolide	CC(=C)C(=O)O[C@H]1C[C@@]2(C(=O)C=C(O2)/C(=C\[C@@H]3[C@@H]1C(=C)C(=O)O3)/CO)C	3.1	7	0	1	0	0	2	0	0	0	3	7	0
Lychnophorolide A	C\C=C(\C)C(=O)O[C@H]1C[C@@]2(C)OC(=CC2=O)\C(CO)=C/[C@H]2OC(=O)C(=C)[C@H]12	3.1	7	0	1	0	0	3	0	0	0	3	7	0
lynchnophorolide B	C/C=C(\C)/C(=O)O[C@H]1C[C@@]2(C(=O)C=C(O2)/C(=C\[C@@H]3[C@@H]1C(=C)C(=O)O3)/CO)C	6.2	7	0	1	0	0	3	0	0	0	3	7	0
Plumbagin	CC1=CC(=O)C2=C(C1=O)C=CC=C2O	1.56	3	0	0	0	0	1	0	1	2	0	3	0
Maritinone	CC1=CC(=O)C2=C(C=CC(=C2C1=O)C3=C4C(=C(C=C3)O)C(=O)C=C(C4=O)C)O	3.13	6	0	0	0	0	2	0	2	4	0	6	0
3'-biplumbagin	CC1=C(C(=O)C2=C(C1=O)C=CC=C2O)C3=C(C(=O)C4=C(C3=O)C(=CC=C4)O)C	3.13	6	0	0	0	0	2	0	2	4	0	6	0
chitranone	CC1=CC(=O)C2=C(C1=O)C=CC(=C2O)C3=C(C(=O)C4=C(C3=O)C(=CC=C4)O)C	50	6	0	0	0	0	2	0	2	4	0	6	0
Zeylanone	CC12C(CC3=C1C(=O)C4=C(C3=O)C=CC=C4O)C(=O)C5=C(C2=O)C=CC=C5O	25	6	0	0	0	0	3	0	2	5	0	5	0
Lobophorin B	C[C@@H]1C[C@H]([C@H]([C@H]2[C@H]1[C@@]3([C@H](C=C2)C(=CCC(C(=C[C@@H]4C=C([C@H](CC45C(=O)C(=C3O)C(=O)O5)C)CO)C)O[C@H]6C[C@@]([C@@H]([C@@H](O6)C)NC(=O)OC)(C)[N+](=O)[O-])C)C)O[C@@H]7C[C@H]([C@H]([C@@H](O7)C)O)O[C@@H]8C[C@H]([C@H]([C@@H](O8)C)O[C@@H]9C[C@H]([C@H]([C@@H](O9)C)OC)O)O)C	1.54	21	0	1	2	0	2	0	0	4	5	9	0
Lobophorin C	C[C@@H]1C[C@H]([C@H]([C@H]2[C@H]1[C@@]3([C@H](C=C2)C(=CCC(C(=C[C@@H]4C=C([C@H](CC45C(=O)C(=C3O)C(=O)O5)C)CO)C)O[C@H]6C[C@@]([C@@H]([C@@H](O6)C)NC(=O)OC)(C)N)C)C)O[C@@H]7C[C@H]([C@H]([C@@H](O7)C)O)O[C@@H]8C[C@H]([C@H]([C@@H](O8)C)O[C@@H]9C[C@H]([C@H]([C@@H](O9)C)OC)O)O)C	1.62	19	0	1	2	0	2	0	0	4	5	8	0
Lobophorin I	C[C@@H]1C[C@H]([C@H]([C@H]2[C@H]1[C@@]3([C@H](C=C2)C(=CCC(C(=C[C@@H]4C=C([C@H](CC45C(=O)C(=C3O)C(=O)O5)C)C=O)C)O[C@H]6C[C@@]([C@@H]([C@@H](O6)C)NC(=O)OC)(C)[N+](=O)[O-])C)C)O[C@@H]7C[C@H]([C@H]([C@@H](O7)C)O)O[C@@H]8C[C@H]([C@H]([C@@H](O8)C)O[C@@H]9C[C@H]([C@H]([C@@H](O9)C)OC)O)O)C	3.08	21	1	1	2	0	2	0	0	4	5	10	0
Lobophorin F	C[C@@H]1C[C@H]([C@H]([C@H]2[C@H]1[C@@]3([C@H](C=C2)C(=CCC(C(=C[C@@H]4C=C([C@H](CC45C(=O)C(=C3O)C(=O)O5)C)C)C)O[C@H]6C[C@@]([C@@H]([C@@H](O6)C)NC(=O)OC)(C)[N+](=O)[O-])C)C)O[C@@H]7C[C@H]([C@H]([C@@H](O7)C)O)O[C@@H]8C[C@H]([C@H]([C@@H](O8)C)O)O)C	8.01	17	0	1	2	0	2	0	0	4	4	9	0
Urdamycinone E	CSC1=CC2=C(C(=O)C3=CC=C([C@H]4C[C@@H](O)[C@H](O)[C@@H](C)O4)C(O)=C3C2=O)[C@@]2(O)C(=O)C[C@](C)(O)C[C@@]12O	3.13	10	0	0	0	0	2	0	1	4	1	5	0
dehydroxyaquayamycin	C[C@@H]1[C@H]([C@@H](C[C@@H](O1)C2=C(C3=C(C=C2)C(=O)C4=C(C3=O)C=CC5=C4C(=CC(=C5)C)O)O)O)O	6.25	7	0	0	0	8	1	0	3	4	1	2	0
urdamycinone G	CS[C@H]1CC2=C(C(=O)C3=CC=C([C@H]4C[C@@H](O)[C@H](O)[C@@H](C)O4)C(O)=C3C2=O)[C@@]2(O)C(=O)C[C@@H](C)C[C@@]12O	12.5	9	0	0	0	0	2	0	1	4	1	4	0
urdamycin E	C[C@H]1[C@H](CC[C@@H](O1)O[C@]23C(=O)C[C@](C[C@]2(C(=CC4=C3C(=O)C5=C(C4=O)C(=C(C=C5)[C@H]6C[C@H]([C@@H]([C@H](O6)C)O)O[C@H]7CC[C@@H]([C@@H](O7)C)O[C@H]8C[C@H]([C@@H]([C@H](O8)C)O)O)O)SC)O)(C)O)O	12.5	17	0	0	0	0	2	0	1	4	4	5	0
Gliotoxin	CN1C(=O)[C@]23CC4=CC=C[C@@H]([C@H]4N2C(=O)[C@]1(SS3)CO)O	0.01	4	0	0	2	0	2	0	0	1	4	4	0
Fumitremorgin C	CC(=C[C@H]1C2=C(C[C@@H]3N1C(=O)[C@@H]4CCCN4C3=O)C5=C(N2)C=C(C=C5)OC)C	1.29	3	0	0	2	4	2	0	2	1	4	3	0
Deoxypreussomerin A	C1=CC2=C3C(=C1)OC4([C@@H]5[C@@H](O5)C(=O)C6=C4C=CC=C6O)OC3=CC=C2	2.34	5	0	0	0	0	0	0	3	4	2	1	0
bipendensin	O[C@H]1[C@H]2O[C@H]2C2(OC3=CC=CC4=CC=CC(O2)=C34)C2=C1C(O)=CC=C2	50	5	0	0	0	6	0	0	3	4	2	0	0
Preussomerin F	C1C[C@]23C4=C([C@H]1O)C=CC=C4O[C@@]5(O2)[C@H]6[C@H](O6)C(=O)C7=C(C=CC(=C57)O3)O	3.12	7	0	0	0	0	0	0	2	4	3	1	0
preussomerin E	C1=CC2=C3C(=C1)O[C@@]45[C@H]6[C@H](O6)C(=O)C7=C(C=CC(=C74)O[C@@]3(O5)C=C[C@@H]2O)O	25	7	0	0	0	0	0	0	2	4	3	2	0
Preussomerin G	C1=CC2=C3C(=C1)O[C@@]45[C@H]6[C@H](O6)C(=O)C7=C(C=CC(=C74)O[C@@]3(O5)C=CC2=O)O	4.69	7	0	0	0	0	0	0	2	4	3	3	0
Preussomerin H	C1C[C@]23C4=C(C1=O)C=CC=C4O[C@@]5(O2)[C@H]6[C@H](O6)C(=O)C7=C(C=CC(=C57)O3)O	6.25	7	0	0	0	0	0	0	2	4	3	2	0
Preussomerin I	CO[C@@H]1CC(=O)C2=C3[C@@]14OC5=C6C(=C(C=C5)O)C(=O)[C@@H]7[C@H]([C@]6(O4)OC3=CC=C2)O7	12.5	8	0	0	0	9	1	0	2	4	3	2	0
3'-O-demethylpreussomerin I	CO[C@@H]1CC(=O)C2=C3C14OC5=C6C(=C(C=C5)O)C(=O)C7C(C6(O4)OC3=CC=C2)O7	25	8	0	0	0	9	1	0	2	4	3	2	0
Trichoderin A	CCCCCCCC[C@@H](C)C(=O)N1CCC[C@H]1C(=O)N[C@@H](C[C@H](C)C[C@@H](CC(=O)CC)O)C(=O)NC(C)(C)C(=O)NC(C)(C)C(=O)N[C@@H]([C@@H](C)CC)C(=O)N[C@@H](C(C)C)C(=O)NC(C)(C)C(=O)NC(C)(C)C(=O)N[C@@H](C)CN(C)CCO	0.12	12	0	0	10	0	10	0	0	0	1	10	0
Trichoderin A1	CCCCCCCC[C@@H](C)C(=O)N1CCC[C@H]1C(=O)N[C@@H](C[C@H](C)C/C=C/C(=O)CC)C(=O)NC(C)(C)C(=O)NC(C)(C)C(=O)N[C@@H]([C@@H](C)CC)C(=O)N[C@@H](C(C)C)C(=O)NC(C)(C)C(=O)NC(C)(C)C(=O)N[C@@H](C)CN(C)CCO	2	11	0	0	10	0	10	0	0	0	1	11	0
Trichoderin B	CCCCCCCC[C@@H](C)C(=O)N1CCC[C@H]1C(=O)N[C@@H](C[C@H](C)C[C@@H](CC(=O)CC)O)C(=O)NC(C)(C)C(=O)NC(C)(C)C(=O)N[C@@H](C(C)C)C(=O)N[C@@H](C(C)C)C(=O)NC(C)(C)C(=O)NC(C)(C)C(=O)N[C@@H](C)CN(C)CCO	0.13	12	0	0	10	0	10	0	0	0	1	10	0

## Sheet: Table S2E
Table S2E.
Compound	MIC	Total_Molweight	Molweight	Monoisotopic_Mass	cLogP	cLogS	H-Acceptors	H-Donors	Total_Surface_Area	Relative_PSA	Polar_Surface_Area	Druglikeness	LE_from_MIC	Shape_Index	Molecular_Flexibility	Non-H_Atoms	Non-C/H_Atoms	Electronegative_Atoms	Stereo_Centers	Rotatable_Bonds	Rings_Closures	Aromatic_Atoms	sp3-Carbon_Fraction	sp3-Atoms	Globularity_SVD	Globularity_Vol	VDW-Surface	VDW-Volume	PDB_ID	Docking_Score	Predicted_Score
Trichoderin B	0.13	1149.56	1149.56	1148.81	3.3995	-6.148	22	10	923.72	0.27647	313.88	-4.5797	0.16744	0.50617	0.6423	81	22	22	8	37	1	0	0.83051	52	0.22806	0.55157	1089.5	1384.8	1HZP	-6.5	-6.64257
Trichoderin A	0.12	1163.59	1163.59	1162.83	3.8539	-6.418	22	10	937.48	0.27241	313.88	-4.127	0.16598	0.5	0.64321	82	22	22	9	38	1	0	0.83333	53	0.5234	0.53295	1142.8	1413	1HZP	-7.1	-6.96095
Trichoderin A1	2	1145.58	1145.58	1144.82	4.6235	-6.589	21	9	931.37	0.26013	293.65	-5.5892	0.14733	0.50617	0.64037	81	21	21	8	37	1	0	0.8	50	0.57449	0.57598	1043	1384.2	1HZP	-7.1	-6.98078
Gliotoxin	0.01	326.396	326.396	326.039	0.6883	-2.802	6	2	200.09	0.47159	131.68	6.3578	0.7186	0.42857	0.15975	21	8	8	4	1	4	0	0.53846	11	0.39751	0.76722	311.17	346.77	1HZP	-7	-7.03382
Goyazensolide	3.1	360.361	360.361	360.121	1.3076	-2.559	7	1	257.47	0.31934	99.13	-18.259	0.44896	0.42308	0.27812	26	7	7	4	4	3	0	0.42105	12	0.41645	0.73537	359.47	404.04	1HZP	-6.9	-7.1954
Isocentratherin	3.1	374.388	374.388	374.137	1.6669	-2.937	7	1	268.47	0.30625	99.13	-7.3372	0.43233	0.40741	0.31314	27	7	7	5	3	3	0	0.45	13	0.35155	0.74452	369.28	428.54	1HZP	-6.9	-7.19854
Lychnophorolide A	3.1	374.388	374.388	374.137	1.6953	-2.662	7	1	271.69	0.30262	99.13	-7.7351	0.43233	0.44444	0.30493	27	7	7	4	4	3	0	0.45	13	0.39979	0.73175	371.92	422.04	1HZP	-7.1	-7.21249
Lobophorin B	1.54	1187.38	1187.38	1186.6	4.6901	-8.352	22	6	846.37	0.30306	311.74	-11.526	0.14392	0.40476	0.27398	84	23	23	27	13	9	0	0.78689	65	0.45422	0.61555	1031.9	1504.9	1HZP	-6.6	-7.22332
5-epi-isocentratherin	3.1	374.388	374.388	374.137	1.6669	-2.937	7	1	268.47	0.30625	99.13	-7.3372	0.43233	0.40741	0.31356	27	7	7	5	3	3	0	0.45	13	0.3452	0.7435	368.49	426.27	1HZP	-7.1	-7.28645
Plumbagin	1.56	188.182	188.182	188.047	1.5339	-2.67	3	1	138.58	0.28272	54.37	-1.4992	0.863	0.5	0.01119	14	3	3	0	0	2	6	0.090909	2	0.19491	0.78433	213.14	203.19	1HZP	-7.5	-7.4997
Ircinol	1.9	412.616	412.616	412.309	4.3925	-3.186	4	2	321.73	0.1035	46.94	-2.5486	0.39882	0.4	0.29951	30	4	4	5	1	5	0	0.76923	24	0.51029	0.75289	442.3	571.27	1HZP	-7.6	-7.51419
5-epi-isogoyazensolide	3.1	360.361	360.361	360.121	1.2792	-2.834	7	1	254.25	0.32338	99.13	-17.859	0.44896	0.38462	0.29664	26	7	7	5	3	3	0	0.42105	12	0.58221	0.74652	362.19	417.94	1HZP	-8.2	-7.56123
Isogoyazensolide	1.5	362.377	362.377	362.137	1.2023	-2.732	7	1	255.8	0.32142	99.13	-19.679	0.46559	0.38462	0.28074	26	7	7	6	3	3	0	0.52632	14	0.41728	0.75636	357.36	417.74	1HZP	-7.8	-7.74406
Batzelladine N	3.2	622.939	622.939	622.493	8.1117	-8.541	8	2	496.87	0.15312	81.56	-13.744	0.25898	0.64444	0.43233	45	8	8	8	17	6	0	0.86486	33	0.2762	0.5547	754.33	804.59	1HZP	-7.9	-7.8909
13'-bromo-tiliacorinine	3.1	655.587	655.587	654.173	7.9287	-8.836	7	1	440.72	0.13659	63.63	2.8361	0.26529	0.34091	0.17294	44	8	8	2	2	8	24	0.33333	19	0.33128	0.63049	612.47	713.36	1HZP	-7.5	-7.94415
Tiliacorine	3.1	576.691	576.691	576.262	7.2035	-8.002	7	1	422.09	0.14262	63.63	4.6261	0.27146	0.32558	0.16176	43	7	7	2	2	8	24	0.33333	19	0.57203	0.6597	579.14	702.04	1HZP	-7.9	-7.966
Heteronemin acetate	3.18	530.699	530.699	530.324	5.1614	-6.077	7	0	387.5	0.20418	88.13	-4.4326	0.30678	0.34211	0.18448	38	7	7	10	6	5	0	0.83871	30	0.36268	0.7071	526.47	675.11	1HZP	-8	-7.99052
Batzelladine L	1.7	653.009	653.009	652.54	8.7727	-9.015	8	2	526.47	0.14451	81.56	-13.98	0.25597	0.65957	0.43347	47	8	8	10	19	6	0	0.92308	37	0.29625	0.55842	784.13	861.23	1HZP	-8.2	-7.99795
Lobophorin C	1.62	1157.4	1157.4	1156.63	4.8974	-8.001	21	7	831.22	0.29036	291.94	-6.4246	0.14707	0.41463	0.26906	82	21	21	27	12	9	0	0.78689	65	0.40581	0.55117	1141.8	1484.2	1HZP	-8.7	-8.20473
Lobophorin I	3.08	1185.36	1185.36	1184.59	4.4778	-8.567	22	5	845.8	0.30319	308.58	-13.684	0.13901	0.40476	0.27245	84	23	23	27	13	9	0	0.77049	63	0.32434	0.5477	1146.5	1479.1	1HZP	-8.3	-8.28135
Kuanoniamine A	3.1	289.318	289.318	289.031	2.7809	-4.744	4	0	198.69	0.33374	83.98	2.1818	0.55585	0.42857	0.0065849	21	5	5	0	0	5	19	0	0	0.085772	0.73925	286.35	289.54	1HZP	-8.5	-8.36073
Globospiramine	4	732.875	732.875	732.352	2.4678	-6.45	11	2	474.6	0.21342	113.04	0.097216	0.21335	0.2963	0.16148	54	11	11	12	3	13	12	0.62791	35	0.44153	0.66759	670.21	889.7	1HZP	-8.4	-8.441
Decarine	1.6	319.315	319.315	319.084	4.0601	-5.967	5	1	224.69	0.24064	60.81	-1.6642	0.50279	0.5	0.074671	24	5	5	0	1	5	18	0.10526	6	0.14599	0.70805	328.54	333.55	1HZP	-8.3	-8.47099
2'-nortiliacorinine	3.1	562.664	562.664	562.247	6.9506	-8.364	7	2	410.99	0.16572	72.42	4.8369	0.27792	0.33333	0.17406	42	7	7	2	2	8	24	0.31429	18	0.49171	0.63578	578.55	663.2	1HZP	-8	-8.47743
Fumitremorgin C	1.29	379.459	379.459	379.19	2.7134	-2.928	6	1	277.06	0.20635	65.64	5.9875	0.43554	0.46429	0.17911	28	6	6	3	2	5	9	0.45455	11	0.34005	0.6763	421.06	451.63	1HZP	-9	-8.50953
Heteronemin	1.47	488.662	488.662	488.314	4.6768	-5.667	6	1	353.84	0.19551	82.06	-3.2236	0.34621	0.37143	0.18238	35	6	6	10	4	5	0	0.86207	29	0.39968	0.71689	497.07	632.32	1HZP	-8.5	-8.53145
Manzamine A-N-oxide	3.9	564.771	564.771	564.346	4.7984	-5.038	6	2	426.08	0.1135	62.54	-2.1511	0.27467	0.33333	0.29364	42	6	6	5	1	8	0	0.52778	24	0.521	0.69614	574.69	752.19	1HZP	-8.5	-8.64111
12-oxoheteronemin	0.11	486.646	486.646	486.298	4.8205	-5.718	6	0	352.74	0.19595	78.9	-3.7484	0.39034	0.37143	0.1834	35	6	6	9	4	5	0	0.82759	27	0.40275	0.7121	495.5	623.03	1HZP	-8.6	-8.65598
12-deacetoxyscalarin-19-acetate	1.71	428.611	428.611	428.293	5.3223	-5.585	4	0	313.99	0.14676	52.6	-3.9508	0.38798	0.41935	0.16579	31	4	4	8	2	5	0	0.85185	25	0.37587	0.74704	445.72	571.12	1HZP	-8.8	-8.7024
Preussomerin F	3.12	366.324	366.324	366.074	1.9681	-2.473	7	2	229.46	0.37867	97.75	0.35629	0.43219	0.40741	0.22264	27	7	7	5	0	7	12	0.35	13	0.45881	0.71914	352.61	379.61	1HZP	-8.6	-8.70878
3,3'-biplumbagin	3.13	374.347	374.347	374.079	2.971	-4.604	6	2	260.08	0.30129	108.74	0.30029	0.41668	0.42857	0.27077	28	6	6	0	1	4	12	0.090909	4	0.38495	0.69547	380.73	403.17	1HZP	-8.7	-8.71364
Maritinone	3.13	374.347	374.347	374.079	3.0674	-5.81	6	2	263.66	0.2972	108.74	-1.4992	0.41668	0.35714	0.25751	28	6	6	0	1	4	12	0.090909	4	0.56296	0.70107	377.59	404.76	1HZP	-9	-8.72973
Ascididemin	0.1	283.289	283.289	283.075	2.9205	-4.846	4	0	202.75	0.22663	55.74	-0.86509	0.62358	0.45455	0.007518	22	4	4	0	0	5	20	0	0	0.040383	0.73303	294.69	298.47	1HZP	-8.8	-8.75504
8-hydroxymanzamine A	0.9	564.771	564.771	564.346	6.1979	-5.485	6	3	425.26	0.137	75.62	-2.2323	0.29547	0.33333	0.28548	42	6	6	5	1	8	13	0.52778	23	0.50065	0.68619	579.13	744.71	1HZP	-8.4	-8.76818
Deoxypreussomerin A	2.34	332.31	332.31	332.068	3.2363	-4.382	5	1	224.28	0.28442	68.29	0.43152	0.47362	0.4	0.1307	25	5	5	2	0	6	16	0.15	7	0.38894	0.71909	332.97	348.3	1HZP	-8.9	-8.79665
ent-8-hydroxymanzamine A	3.1	564.771	564.771	564.346	6.1979	-5.485	6	3	425.26	0.137	75.62	-4.6148	0.27792	0.33333	0.27755	42	6	6	5	1	8	13	0.52778	23	0.50081	0.67529	582.13	732.7	1HZP	-8.6	-8.85165
Preussomerin G	4.69	362.292	362.292	362.043	1.8679	-2.974	7	1	227.34	0.38194	94.59	1.3745	0.42319	0.40741	0.21026	27	7	7	4	0	7	12	0.2	9	0.77615	0.72541	337.75	360.52	1HZP	-8.8	-8.93693
Manzamine J	1.7	550.788	550.788	550.367	6.9104	-6.189	5	3	434.83	0.12205	64.18	-2.3112	0.29343	0.34146	0.32555	41	5	5	4	1	7	13	0.52778	22	0.48108	0.7124	558.61	746.27	1HZP	-9.2	-9.02468
6-hydroxymanzamine E	0.4	580.77	580.77	580.341	5.3971	-5.365	7	3	430.27	0.16571	92.69	-2.1533	0.29983	0.37209	0.28655	43	7	7	5	1	8	13	0.55556	24	0.49028	0.73747	541.67	750.57	1HZP	-9.5	-9.09377
Manzamine F	2.6	580.77	580.77	580.341	5.3971	-5.365	7	3	430.27	0.16571	92.69	-2.1533	0.2739	0.34884	0.30164	43	7	7	5	1	8	13	0.55556	24	0.47357	0.70215	569.63	751.96	1HZP	-9.1	-9.09903
Manzamine A	1.5	548.772	548.772	548.352	6.5436	-5.781	5	2	418.91	0.1078	55.39	-2.2323	0.29525	0.34146	0.28323	41	5	5	5	1	8	13	0.52778	22	0.41297	0.70237	559.4	732.1	1HZP	-9	-9.14403
Manzamine E	3.8	564.771	564.771	564.346	5.7428	-5.661	6	2	423.92	0.13729	72.46	-2.1533	0.27504	0.35714	0.2892	42	6	6	5	1	8	13	0.55556	23	0.57028	0.69199	567.22	731.02	1HZP	-9.2	-9.1688
6-deoxy-manzamine X	1.8	566.787	566.787	566.362	6.3817	-6.278	6	2	414.63	0.13303	64.62	-2.4652	0.28564	0.33333	0.20307	42	6	6	7	1	9	13	0.63889	27	0.50214	0.71066	561.46	749.28	1HZP	-9.4	-9.33874
Denigrin C	4	517.536	517.536	517.153	3.9854	-4.349	7	4	370.1	0.22164	118.3	4.624	0.29541	0.38462	0.30715	39	7	7	0	5	6	24	0.0625	6	0.39594	0.65728	488.51	540.63	1HZP	-9.4	-9.34741
Urdamycinone E	3.13	532.564	532.564	532.14	-0.1861	-3.584	10	6	345.02	0.42087	207.12	5.4225	0.31533	0.43243	0.18824	37	11	11	7	2	5	6	0.5	21	0.42757	0.66346	519.12	600.88	1HZP	-9.4	-9.35691
Neo-kauluamine	1.9	1163.56	1163.56	1162.7	9.865	-9.836	14	6	853.19	0.16001	169.7	-2.0078	0.13912	0.2907	0.28443	86	14	14	13	2	16	26	0.58333	52	0.3412	0.62922	1027.1	1544.4	1HZP	-12.1	-11.4617
Trichoderin A	0.12	1163.59	1163.59	1162.83	3.8539	-6.418	22	10	937.48	0.27241	313.88	-4.127	0.16598	0.5	0.64321	82	22	22	9	38	1	0	0.83333	53	0.5234	0.53295	1142.8	1413	1KPI	-5.6	-5.71269
Trichoderin A1	2	1145.58	1145.58	1144.82	4.6235	-6.589	21	9	931.37	0.26013	293.65	-5.5892	0.14733	0.50617	0.64037	81	21	21	8	37	1	0	0.8	50	0.57449	0.57598	1043	1384.2	1KPI	-6.1	-6.03028
Goyazensolide	3.1	360.361	360.361	360.121	1.3076	-2.559	7	1	257.47	0.31934	99.13	-18.259	0.44896	0.42308	0.27812	26	7	7	4	4	3	0	0.42105	12	0.41645	0.73537	359.47	404.04	1KPI	-6.1	-6.23237
Trichoderin B	0.13	1149.56	1149.56	1148.81	3.3995	-6.148	22	10	923.72	0.27647	313.88	-4.5797	0.16744	0.50617	0.6423	81	22	22	8	37	1	0	0.83051	52	0.22806	0.55157	1089.5	1384.8	1KPI	-6.5	-6.24086
Gliotoxin	0.01	326.396	326.396	326.039	0.6883	-2.802	6	2	200.09	0.47159	131.68	6.3578	0.7186	0.42857	0.15975	21	8	8	4	1	4	0	0.53846	11	0.39751	0.76722	311.17	346.77	1KPI	-6.2	-6.25559
Lychnophorolide A	3.1	374.388	374.388	374.137	1.6953	-2.662	7	1	271.69	0.30262	99.13	-7.7351	0.43233	0.44444	0.30493	27	7	7	4	4	3	0	0.45	13	0.39979	0.73175	371.92	422.04	1KPI	-6.1	-6.29151
Isocentratherin	3.1	374.388	374.388	374.137	1.6669	-2.937	7	1	268.47	0.30625	99.13	-7.3372	0.43233	0.40741	0.31314	27	7	7	5	3	3	0	0.45	13	0.35155	0.74452	369.28	428.54	1KPI	-6.3	-6.40929
Lobophorin C	1.62	1157.4	1157.4	1156.63	4.8974	-8.001	21	7	831.22	0.29036	291.94	-6.4246	0.14707	0.41463	0.26906	82	21	21	27	12	9	0	0.78689	65	0.40581	0.55117	1141.8	1484.2	1KPI	-6.3	-6.45791
5-epi-isocentratherin	3.1	374.388	374.388	374.137	1.6669	-2.937	7	1	268.47	0.30625	99.13	-7.3372	0.43233	0.40741	0.31356	27	7	7	5	3	3	0	0.45	13	0.3452	0.7435	368.49	426.27	1KPI	-6.4	-6.47327
5-epi-isogoyazensolide	3.1	360.361	360.361	360.121	1.2792	-2.834	7	1	254.25	0.32338	99.13	-17.859	0.44896	0.38462	0.29664	26	7	7	5	3	3	0	0.42105	12	0.58221	0.74652	362.19	417.94	1KPI	-7.1	-6.72191
Lobophorin B	1.54	1187.38	1187.38	1186.6	4.6901	-8.352	22	6	846.37	0.30306	311.74	-11.526	0.14392	0.40476	0.27398	84	23	23	27	13	9	0	0.78689	65	0.45422	0.61555	1031.9	1504.9	1KPI	-6.3	-6.74903
Isogoyazensolide	1.5	362.377	362.377	362.137	1.2023	-2.732	7	1	255.8	0.32142	99.13	-19.679	0.46559	0.38462	0.28074	26	7	7	6	3	3	0	0.52632	14	0.41728	0.75636	357.36	417.74	1KPI	-6.6	-6.76911
Ircinol	1.9	412.616	412.616	412.309	4.3925	-3.186	4	2	321.73	0.1035	46.94	-2.5486	0.39882	0.4	0.29951	30	4	4	5	1	5	0	0.76923	24	0.51029	0.75289	442.3	571.27	1KPI	-7.2	-7.12882
Plumbagin	1.56	188.182	188.182	188.047	1.5339	-2.67	3	1	138.58	0.28272	54.37	-1.4992	0.863	0.5	0.01119	14	3	3	0	0	2	6	0.090909	2	0.19491	0.78433	213.14	203.19	1KPI	-8	-7.35091
Kuanoniamine A	3.1	289.318	289.318	289.031	2.7809	-4.744	4	0	198.69	0.33374	83.98	2.1818	0.55585	0.42857	0.0065849	21	5	5	0	0	5	19	0	0	0.085772	0.73925	286.35	289.54	1KPI	-7.2	-7.37949
Heteronemin acetate	3.18	530.699	530.699	530.324	5.1614	-6.077	7	0	387.5	0.20418	88.13	-4.4326	0.30678	0.34211	0.18448	38	7	7	10	6	5	0	0.83871	30	0.36268	0.7071	526.47	675.11	1KPI	-7.1	-7.42185
Batzelladine L	1.7	653.009	653.009	652.54	8.7727	-9.015	8	2	526.47	0.14451	81.56	-13.98	0.25597	0.65957	0.43347	47	8	8	10	19	6	0	0.92308	37	0.29625	0.55842	784.13	861.23	1KPI	-7.5	-7.433
Fumitremorgin C	1.29	379.459	379.459	379.19	2.7134	-2.928	6	1	277.06	0.20635	65.64	5.9875	0.43554	0.46429	0.17911	28	6	6	3	2	5	9	0.45455	11	0.34005	0.6763	421.06	451.63	1KPI	-7.4	-7.50603
Batzelladine N	3.2	622.939	622.939	622.493	8.1117	-8.541	8	2	496.87	0.15312	81.56	-13.744	0.25898	0.64444	0.43233	45	8	8	8	17	6	0	0.86486	33	0.2762	0.5547	754.33	804.59	1KPI	-7.4	-7.54962
Decarine	1.6	319.315	319.315	319.084	4.0601	-5.967	5	1	224.69	0.24064	60.81	-1.6642	0.50279	0.5	0.074671	24	5	5	0	1	5	18	0.10526	6	0.14599	0.70805	328.54	333.55	1KPI	-7.8	-7.88782
Ascididemin	0.1	283.289	283.289	283.075	2.9205	-4.846	4	0	202.75	0.22663	55.74	-0.86509	0.62358	0.45455	0.007518	22	4	4	0	0	5	20	0	0	0.040383	0.73303	294.69	298.47	1KPI	-7.5	-7.91488
3,3'-biplumbagin	3.13	374.347	374.347	374.079	2.971	-4.604	6	2	260.08	0.30129	108.74	0.30029	0.41668	0.42857	0.27077	28	6	6	0	1	4	12	0.090909	4	0.38495	0.69547	380.73	403.17	1KPI	-7.8	-7.91693
Maritinone	3.13	374.347	374.347	374.079	3.0674	-5.81	6	2	263.66	0.2972	108.74	-1.4992	0.41668	0.35714	0.25751	28	6	6	0	1	4	12	0.090909	4	0.56296	0.70107	377.59	404.76	1KPI	-7.9	-7.93232
Preussomerin F	3.12	366.324	366.324	366.074	1.9681	-2.473	7	2	229.46	0.37867	97.75	0.35629	0.43219	0.40741	0.22264	27	7	7	5	0	7	12	0.35	13	0.45881	0.71914	352.61	379.61	1KPI	-7.9	-7.99835
Lobophorin I	3.08	1185.36	1185.36	1184.59	4.4778	-8.567	22	5	845.8	0.30319	308.58	-13.684	0.13901	0.40476	0.27245	84	23	23	27	13	9	0	0.77049	63	0.32434	0.5477	1146.5	1479.1	1KPI	-8.3	-8.05493
Preussomerin G	4.69	362.292	362.292	362.043	1.8679	-2.974	7	1	227.34	0.38194	94.59	1.3745	0.42319	0.40741	0.21026	27	7	7	4	0	7	12	0.2	9	0.77615	0.72541	337.75	360.52	1KPI	-8.1	-8.15278
Tiliacorine	3.1	576.691	576.691	576.262	7.2035	-8.002	7	1	422.09	0.14262	63.63	4.6261	0.27146	0.32558	0.16176	43	7	7	2	2	8	24	0.33333	19	0.57203	0.6597	579.14	702.04	1KPI	-8.1	-8.20269
13'-bromo-tiliacorinine	3.1	655.587	655.587	654.173	7.9287	-8.836	7	1	440.72	0.13659	63.63	2.8361	0.26529	0.34091	0.17294	44	8	8	2	2	8	24	0.33333	19	0.33128	0.63049	612.47	713.36	1KPI	-8.5	-8.35438
Heteronemin	1.47	488.662	488.662	488.314	4.6768	-5.667	6	1	353.84	0.19551	82.06	-3.2236	0.34621	0.37143	0.18238	35	6	6	10	4	5	0	0.86207	29	0.39968	0.71689	497.07	632.32	1KPI	-8.7	-8.37157
2'-nortiliacorinine	3.1	562.664	562.664	562.247	6.9506	-8.364	7	2	410.99	0.16572	72.42	4.8369	0.27792	0.33333	0.17406	42	7	7	2	2	8	24	0.31429	18	0.49171	0.63578	578.55	663.2	1KPI	-8.4	-8.50896
12-oxoheteronemin	0.11	486.646	486.646	486.298	4.8205	-5.718	6	0	352.74	0.19595	78.9	-3.7484	0.39034	0.37143	0.1834	35	6	6	9	4	5	0	0.82759	27	0.40275	0.7121	495.5	623.03	1KPI	-9.1	-8.51037
Manzamine A-N-oxide	3.9	564.771	564.771	564.346	4.7984	-5.038	6	2	426.08	0.1135	62.54	-2.1511	0.27467	0.33333	0.29364	42	6	6	5	1	8	0	0.52778	24	0.521	0.69614	574.69	752.19	1KPI	-8.6	-8.54904
6-hydroxymanzamine E	0.4	580.77	580.77	580.341	5.3971	-5.365	7	3	430.27	0.16571	92.69	-2.1533	0.29983	0.37209	0.28655	43	7	7	5	1	8	13	0.55556	24	0.49028	0.73747	541.67	750.57	1KPI	-8.3	-8.55907
Deoxypreussomerin A	2.34	332.31	332.31	332.068	3.2363	-4.382	5	1	224.28	0.28442	68.29	0.43152	0.47362	0.4	0.1307	25	5	5	2	0	6	16	0.15	7	0.38894	0.71909	332.97	348.3	1KPI	-8.8	-8.58479
12-deacetoxyscalarin-19-acetate	1.71	428.611	428.611	428.293	5.3223	-5.585	4	0	313.99	0.14676	52.6	-3.9508	0.38798	0.41935	0.16579	31	4	4	8	2	5	0	0.85185	25	0.37587	0.74704	445.72	571.12	1KPI	-8.7	-8.5979
Globospiramine	4	732.875	732.875	732.352	2.4678	-6.45	11	2	474.6	0.21342	113.04	0.097216	0.21335	0.2963	0.16148	54	11	11	12	3	13	12	0.62791	35	0.44153	0.66759	670.21	889.7	1KPI	-9.1	-8.66676
Manzamine F	2.6	580.77	580.77	580.341	5.3971	-5.365	7	3	430.27	0.16571	92.69	-2.1533	0.2739	0.34884	0.30164	43	7	7	5	1	8	13	0.55556	24	0.47357	0.70215	569.63	751.96	1KPI	-8.7	-8.71237
Manzamine E	3.8	564.771	564.771	564.346	5.7428	-5.661	6	2	423.92	0.13729	72.46	-2.1533	0.27504	0.35714	0.2892	42	6	6	5	1	8	13	0.55556	23	0.57028	0.69199	567.22	731.02	1KPI	-8.6	-8.74965
ent-8-hydroxymanzamine A	3.1	564.771	564.771	564.346	6.1979	-5.485	6	3	425.26	0.137	75.62	-4.6148	0.27792	0.33333	0.27755	42	6	6	5	1	8	13	0.52778	23	0.50081	0.67529	582.13	732.7	1KPI	-8.4	-8.77749
8-hydroxymanzamine A	0.9	564.771	564.771	564.346	6.1979	-5.485	6	3	425.26	0.137	75.62	-2.2323	0.29547	0.33333	0.28548	42	6	6	5	1	8	13	0.52778	23	0.50065	0.68619	579.13	744.71	1KPI	-9	-8.82401
Denigrin C	4	517.536	517.536	517.153	3.9854	-4.349	7	4	370.1	0.22164	118.3	4.624	0.29541	0.38462	0.30715	39	7	7	0	5	6	24	0.0625	6	0.39594	0.65728	488.51	540.63	1KPI	-8.9	-8.85864
Urdamycinone E	3.13	532.564	532.564	532.14	-0.1861	-3.584	10	6	345.02	0.42087	207.12	5.4225	0.31533	0.43243	0.18824	37	11	11	7	2	5	6	0.5	21	0.42757	0.66346	519.12	600.88	1KPI	-9.1	-9.02435
Manzamine J	1.7	550.788	550.788	550.367	6.9104	-6.189	5	3	434.83	0.12205	64.18	-2.3112	0.29343	0.34146	0.32555	41	5	5	4	1	7	13	0.52778	22	0.48108	0.7124	558.61	746.27	1KPI	-9.2	-9.03125
Manzamine A	1.5	548.772	548.772	548.352	6.5436	-5.781	5	2	418.91	0.1078	55.39	-2.2323	0.29525	0.34146	0.28323	41	5	5	5	1	8	13	0.52778	22	0.41297	0.70237	559.4	732.1	1KPI	-9.1	-9.03926
6-deoxy-manzamine X	1.8	566.787	566.787	566.362	6.3817	-6.278	6	2	414.63	0.13303	64.62	-2.4652	0.28564	0.33333	0.20307	42	6	6	7	1	9	13	0.63889	27	0.50214	0.71066	561.46	749.28	1KPI	-9	-9.09187
Neo-kauluamine	1.9	1163.56	1163.56	1162.7	9.865	-9.836	14	6	853.19	0.16001	169.7	-2.0078	0.13912	0.2907	0.28443	86	14	14	13	2	16	26	0.58333	52	0.3412	0.62922	1027.1	1544.4	1KPI	-10.6	-10.6456
Gliotoxin	0.01	326.396	326.396	326.039	0.6883	-2.802	6	2	200.09	0.47159	131.68	6.3578	0.7186	0.42857	0.15975	21	8	8	4	1	4	0	0.53846	11	0.39751	0.76722	311.17	346.77	1XFC	-5.2	-5.31628
Plumbagin	1.56	188.182	188.182	188.047	1.5339	-2.67	3	1	138.58	0.28272	54.37	-1.4992	0.863	0.5	0.01119	14	3	3	0	0	2	6	0.090909	2	0.19491	0.78433	213.14	203.19	1XFC	-5.8	-5.79747
Goyazensolide	3.1	360.361	360.361	360.121	1.3076	-2.559	7	1	257.47	0.31934	99.13	-18.259	0.44896	0.42308	0.27812	26	7	7	4	4	3	0	0.42105	12	0.41645	0.73537	359.47	404.04	1XFC	-5.9	-6.00034
Lychnophorolide A	3.1	374.388	374.388	374.137	1.6953	-2.662	7	1	271.69	0.30262	99.13	-7.7351	0.43233	0.44444	0.30493	27	7	7	4	4	3	0	0.45	13	0.39979	0.73175	371.92	422.04	1XFC	-5.8	-6.0065
Trichoderin A	0.12	1163.59	1163.59	1162.83	3.8539	-6.418	22	10	937.48	0.27241	313.88	-4.127	0.16598	0.5	0.64321	82	22	22	9	38	1	0	0.83333	53	0.5234	0.53295	1142.8	1413	1XFC	-6.1	-6.09374
Trichoderin A1	2	1145.58	1145.58	1144.82	4.6235	-6.589	21	9	931.37	0.26013	293.65	-5.5892	0.14733	0.50617	0.64037	81	21	21	8	37	1	0	0.8	50	0.57449	0.57598	1043	1384.2	1XFC	-6.2	-6.11632
Isogoyazensolide	1.5	362.377	362.377	362.137	1.2023	-2.732	7	1	255.8	0.32142	99.13	-19.679	0.46559	0.38462	0.28074	26	7	7	6	3	3	0	0.52632	14	0.41728	0.75636	357.36	417.74	1XFC	-5.9	-6.1424
5-epi-isogoyazensolide	3.1	360.361	360.361	360.121	1.2792	-2.834	7	1	254.25	0.32338	99.13	-17.859	0.44896	0.38462	0.29664	26	7	7	5	3	3	0	0.42105	12	0.58221	0.74652	362.19	417.94	1XFC	-6.2	-6.15287
Trichoderin B	0.13	1149.56	1149.56	1148.81	3.3995	-6.148	22	10	923.72	0.27647	313.88	-4.5797	0.16744	0.50617	0.6423	81	22	22	8	37	1	0	0.83051	52	0.22806	0.55157	1089.5	1384.8	1XFC	-6.4	-6.22085
Ircinol	1.9	412.616	412.616	412.309	4.3925	-3.186	4	2	321.73	0.1035	46.94	-2.5486	0.39882	0.4	0.29951	30	4	4	5	1	5	0	0.76923	24	0.51029	0.75289	442.3	571.27	1XFC	-6.3	-6.32789
Kuanoniamine A	3.1	289.318	289.318	289.031	2.7809	-4.744	4	0	198.69	0.33374	83.98	2.1818	0.55585	0.42857	0.0065849	21	5	5	0	0	5	19	0	0	0.085772	0.73925	286.35	289.54	1XFC	-6.3	-6.33082
Isocentratherin	3.1	374.388	374.388	374.137	1.6669	-2.937	7	1	268.47	0.30625	99.13	-7.3372	0.43233	0.40741	0.31314	27	7	7	5	3	3	0	0.45	13	0.35155	0.74452	369.28	428.54	1XFC	-6.4	-6.38562
5-epi-isocentratherin	3.1	374.388	374.388	374.137	1.6669	-2.937	7	1	268.47	0.30625	99.13	-7.3372	0.43233	0.40741	0.31356	27	7	7	5	3	3	0	0.45	13	0.3452	0.7435	368.49	426.27	1XFC	-6.9	-6.53978
Ascididemin	0.1	283.289	283.289	283.075	2.9205	-4.846	4	0	202.75	0.22663	55.74	-0.86509	0.62358	0.45455	0.007518	22	4	4	0	0	5	20	0	0	0.040383	0.73303	294.69	298.47	1XFC	-6.6	-6.70498
Decarine	1.6	319.315	319.315	319.084	4.0601	-5.967	5	1	224.69	0.24064	60.81	-1.6642	0.50279	0.5	0.074671	24	5	5	0	1	5	18	0.10526	6	0.14599	0.70805	328.54	333.55	1XFC	-6.8	-6.77905
Fumitremorgin C	1.29	379.459	379.459	379.19	2.7134	-2.928	6	1	277.06	0.20635	65.64	5.9875	0.43554	0.46429	0.17911	28	6	6	3	2	5	9	0.45455	11	0.34005	0.6763	421.06	451.63	1XFC	-6.8	-6.79624
Maritinone	3.13	374.347	374.347	374.079	3.0674	-5.81	6	2	263.66	0.2972	108.74	-1.4992	0.41668	0.35714	0.25751	28	6	6	0	1	4	12	0.090909	4	0.56296	0.70107	377.59	404.76	1XFC	-6.8	-6.90321
Deoxypreussomerin A	2.34	332.31	332.31	332.068	3.2363	-4.382	5	1	224.28	0.28442	68.29	0.43152	0.47362	0.4	0.1307	25	5	5	2	0	6	16	0.15	7	0.38894	0.71909	332.97	348.3	1XFC	-6.9	-6.92889
3,3'-biplumbagin	3.13	374.347	374.347	374.079	2.971	-4.604	6	2	260.08	0.30129	108.74	0.30029	0.41668	0.42857	0.27077	28	6	6	0	1	4	12	0.090909	4	0.38495	0.69547	380.73	403.17	1XFC	-7.1	-6.99755
Batzelladine L	1.7	653.009	653.009	652.54	8.7727	-9.015	8	2	526.47	0.14451	81.56	-13.98	0.25597	0.65957	0.43347	47	8	8	10	19	6	0	0.92308	37	0.29625	0.55842	784.13	861.23	1XFC	-7	-7.06761
Lobophorin C	1.62	1157.4	1157.4	1156.63	4.8974	-8.001	21	7	831.22	0.29036	291.94	-6.4246	0.14707	0.41463	0.26906	82	21	21	27	12	9	0	0.78689	65	0.40581	0.55117	1141.8	1484.2	1XFC	-7.1	-7.22797
Lobophorin B	1.54	1187.38	1187.38	1186.6	4.6901	-8.352	22	6	846.37	0.30306	311.74	-11.526	0.14392	0.40476	0.27398	84	23	23	27	13	9	0	0.78689	65	0.45422	0.61555	1031.9	1504.9	1XFC	-7.4	-7.40659
Batzelladine N	3.2	622.939	622.939	622.493	8.1117	-8.541	8	2	496.87	0.15312	81.56	-13.744	0.25898	0.64444	0.43233	45	8	8	8	17	6	0	0.86486	33	0.2762	0.5547	754.33	804.59	1XFC	-7.6	-7.49612
Heteronemin acetate	3.18	530.699	530.699	530.324	5.1614	-6.077	7	0	387.5	0.20418	88.13	-4.4326	0.30678	0.34211	0.18448	38	7	7	10	6	5	0	0.83871	30	0.36268	0.7071	526.47	675.11	1XFC	-7.5	-7.50081
Preussomerin F	3.12	366.324	366.324	366.074	1.9681	-2.473	7	2	229.46	0.37867	97.75	0.35629	0.43219	0.40741	0.22264	27	7	7	5	0	7	12	0.35	13	0.45881	0.71914	352.61	379.61	1XFC	-7.7	-7.68815
Tiliacorine	3.1	576.691	576.691	576.262	7.2035	-8.002	7	1	422.09	0.14262	63.63	4.6261	0.27146	0.32558	0.16176	43	7	7	2	2	8	24	0.33333	19	0.57203	0.6597	579.14	702.04	1XFC	-7.7	-7.69193
13'-bromo-tiliacorinine	3.1	655.587	655.587	654.173	7.9287	-8.836	7	1	440.72	0.13659	63.63	2.8361	0.26529	0.34091	0.17294	44	8	8	2	2	8	24	0.33333	19	0.33128	0.63049	612.47	713.36	1XFC	-7.7	-7.73383
Preussomerin G	4.69	362.292	362.292	362.043	1.8679	-2.974	7	1	227.34	0.38194	94.59	1.3745	0.42319	0.40741	0.21026	27	7	7	4	0	7	12	0.2	9	0.77615	0.72541	337.75	360.52	1XFC	-7.7	-7.74735
Heteronemin	1.47	488.662	488.662	488.314	4.6768	-5.667	6	1	353.84	0.19551	82.06	-3.2236	0.34621	0.37143	0.18238	35	6	6	10	4	5	0	0.86207	29	0.39968	0.71689	497.07	632.32	1XFC	-7.6	-7.75498
12-deacetoxyscalarin-19-acetate	1.71	428.611	428.611	428.293	5.3223	-5.585	4	0	313.99	0.14676	52.6	-3.9508	0.38798	0.41935	0.16579	31	4	4	8	2	5	0	0.85185	25	0.37587	0.74704	445.72	571.12	1XFC	-8	-7.8349
Denigrin C	4	517.536	517.536	517.153	3.9854	-4.349	7	4	370.1	0.22164	118.3	4.624	0.29541	0.38462	0.30715	39	7	7	0	5	6	24	0.0625	6	0.39594	0.65728	488.51	540.63	1XFC	-7.6	-7.84242
12-oxoheteronemin	0.11	486.646	486.646	486.298	4.8205	-5.718	6	0	352.74	0.19595	78.9	-3.7484	0.39034	0.37143	0.1834	35	6	6	9	4	5	0	0.82759	27	0.40275	0.7121	495.5	623.03	1XFC	-7.9	-7.93867
2'-nortiliacorinine	3.1	562.664	562.664	562.247	6.9506	-8.364	7	2	410.99	0.16572	72.42	4.8369	0.27792	0.33333	0.17406	42	7	7	2	2	8	24	0.31429	18	0.49171	0.63578	578.55	663.2	1XFC	-8.1	-7.98716
Urdamycinone E	3.13	532.564	532.564	532.14	-0.1861	-3.584	10	6	345.02	0.42087	207.12	5.4225	0.31533	0.43243	0.18824	37	11	11	7	2	5	6	0.5	21	0.42757	0.66346	519.12	600.88	1XFC	-7.9	-8.00873
Globospiramine	4	732.875	732.875	732.352	2.4678	-6.45	11	2	474.6	0.21342	113.04	0.097216	0.21335	0.2963	0.16148	54	11	11	12	3	13	12	0.62791	35	0.44153	0.66759	670.21	889.7	1XFC	-8.2	-8.01833
Lobophorin I	3.08	1185.36	1185.36	1184.59	4.4778	-8.567	22	5	845.8	0.30319	308.58	-13.684	0.13901	0.40476	0.27245	84	23	23	27	13	9	0	0.77049	63	0.32434	0.5477	1146.5	1479.1	1XFC	-8.5	-8.12048
Manzamine E	3.8	564.771	564.771	564.346	5.7428	-5.661	6	2	423.92	0.13729	72.46	-2.1533	0.27504	0.35714	0.2892	42	6	6	5	1	8	13	0.55556	23	0.57028	0.69199	567.22	731.02	1XFC	-8	-8.17433
Manzamine J	1.7	550.788	550.788	550.367	6.9104	-6.189	5	3	434.83	0.12205	64.18	-2.3112	0.29343	0.34146	0.32555	41	5	5	4	1	7	13	0.52778	22	0.48108	0.7124	558.61	746.27	1XFC	-8	-8.22729
Manzamine A-N-oxide	3.9	564.771	564.771	564.346	4.7984	-5.038	6	2	426.08	0.1135	62.54	-2.1511	0.27467	0.33333	0.29364	42	6	6	5	1	8	0	0.52778	24	0.521	0.69614	574.69	752.19	1XFC	-8.2	-8.24835
Manzamine F	2.6	580.77	580.77	580.341	5.3971	-5.365	7	3	430.27	0.16571	92.69	-2.1533	0.2739	0.34884	0.30164	43	7	7	5	1	8	13	0.55556	24	0.47357	0.70215	569.63	751.96	1XFC	-8.2	-8.28364
6-hydroxymanzamine E	0.4	580.77	580.77	580.341	5.3971	-5.365	7	3	430.27	0.16571	92.69	-2.1533	0.29983	0.37209	0.28655	43	7	7	5	1	8	13	0.55556	24	0.49028	0.73747	541.67	750.57	1XFC	-8.4	-8.29317
8-hydroxymanzamine A	0.9	564.771	564.771	564.346	6.1979	-5.485	6	3	425.26	0.137	75.62	-2.2323	0.29547	0.33333	0.28548	42	6	6	5	1	8	13	0.52778	23	0.50065	0.68619	579.13	744.71	1XFC	-8.3	-8.3344
Manzamine A	1.5	548.772	548.772	548.352	6.5436	-5.781	5	2	418.91	0.1078	55.39	-2.2323	0.29525	0.34146	0.28323	41	5	5	5	1	8	13	0.52778	22	0.41297	0.70237	559.4	732.1	1XFC	-8.4	-8.40944
ent-8-hydroxymanzamine A	3.1	564.771	564.771	564.346	6.1979	-5.485	6	3	425.26	0.137	75.62	-4.6148	0.27792	0.33333	0.27755	42	6	6	5	1	8	13	0.52778	23	0.50081	0.67529	582.13	732.7	1XFC	-8.9	-8.75213
6-deoxy-manzamine X	1.8	566.787	566.787	566.362	6.3817	-6.278	6	2	414.63	0.13303	64.62	-2.4652	0.28564	0.33333	0.20307	42	6	6	7	1	9	13	0.63889	27	0.50214	0.71066	561.46	749.28	1XFC	-8.8	-8.76517
Neo-kauluamine	1.9	1163.56	1163.56	1162.7	9.865	-9.836	14	6	853.19	0.16001	169.7	-2.0078	0.13912	0.2907	0.28443	86	14	14	13	2	16	26	0.58333	52	0.3412	0.62922	1027.1	1544.4	1XFC	-10.7	-10.7602
Trichoderin B	0.13	1149.56	1149.56	1148.81	3.3995	-6.148	22	10	923.72	0.27647	313.88	-4.5797	0.16744	0.50617	0.6423	81	22	22	8	37	1	0	0.83051	52	0.22806	0.55157	1089.5	1384.8	3WDB	-4.2	-4.69175
Trichoderin A1	2	1145.58	1145.58	1144.82	4.6235	-6.589	21	9	931.37	0.26013	293.65	-5.5892	0.14733	0.50617	0.64037	81	21	21	8	37	1	0	0.8	50	0.57449	0.57598	1043	1384.2	3WDB	-5	-5.0915
Trichoderin A	0.12	1163.59	1163.59	1162.83	3.8539	-6.418	22	10	937.48	0.27241	313.88	-4.127	0.16598	0.5	0.64321	82	22	22	9	38	1	0	0.83333	53	0.5234	0.53295	1142.8	1413	3WDB	-5.8	-5.75876
Plumbagin	1.56	188.182	188.182	188.047	1.5339	-2.67	3	1	138.58	0.28272	54.37	-1.4992	0.863	0.5	0.01119	14	3	3	0	0	2	6	0.090909	2	0.19491	0.78433	213.14	203.19	3WDB	-6.4	-6.752
Gliotoxin	0.01	326.396	326.396	326.039	0.6883	-2.802	6	2	200.09	0.47159	131.68	6.3578	0.7186	0.42857	0.15975	21	8	8	4	1	4	0	0.53846	11	0.39751	0.76722	311.17	346.77	3WDB	-7.2	-6.78151
Lobophorin C	1.62	1157.4	1157.4	1156.63	4.8974	-8.001	21	7	831.22	0.29036	291.94	-6.4246	0.14707	0.41463	0.26906	82	21	21	27	12	9	0	0.78689	65	0.40581	0.55117	1141.8	1484.2	3WDB	-6.5	-6.87094
5-epi-isogoyazensolide	3.1	360.361	360.361	360.121	1.2792	-2.834	7	1	254.25	0.32338	99.13	-17.859	0.44896	0.38462	0.29664	26	7	7	5	3	3	0	0.42105	12	0.58221	0.74652	362.19	417.94	3WDB	-6.7	-7.02397
Isocentratherin	3.1	374.388	374.388	374.137	1.6669	-2.937	7	1	268.47	0.30625	99.13	-7.3372	0.43233	0.40741	0.31314	27	7	7	5	3	3	0	0.45	13	0.35155	0.74452	369.28	428.54	3WDB	-7	-7.05212
5-epi-isocentratherin	3.1	374.388	374.388	374.137	1.6669	-2.937	7	1	268.47	0.30625	99.13	-7.3372	0.43233	0.40741	0.31356	27	7	7	5	3	3	0	0.45	13	0.3452	0.7435	368.49	426.27	3WDB	-7.1	-7.09433
Batzelladine L	1.7	653.009	653.009	652.54	8.7727	-9.015	8	2	526.47	0.14451	81.56	-13.98	0.25597	0.65957	0.43347	47	8	8	10	19	6	0	0.92308	37	0.29625	0.55842	784.13	861.23	3WDB	-6.9	-7.15898
Lychnophorolide A	3.1	374.388	374.388	374.137	1.6953	-2.662	7	1	271.69	0.30262	99.13	-7.7351	0.43233	0.44444	0.30493	27	7	7	4	4	3	0	0.45	13	0.39979	0.73175	371.92	422.04	3WDB	-7.8	-7.46099
Goyazensolide	3.1	360.361	360.361	360.121	1.3076	-2.559	7	1	257.47	0.31934	99.13	-18.259	0.44896	0.42308	0.27812	26	7	7	4	4	3	0	0.42105	12	0.41645	0.73537	359.47	404.04	3WDB	-7.9	-7.50616
Isogoyazensolide	1.5	362.377	362.377	362.137	1.2023	-2.732	7	1	255.8	0.32142	99.13	-19.679	0.46559	0.38462	0.28074	26	7	7	6	3	3	0	0.52632	14	0.41728	0.75636	357.36	417.74	3WDB	-7.6	-7.53665
Ircinol	1.9	412.616	412.616	412.309	4.3925	-3.186	4	2	321.73	0.1035	46.94	-2.5486	0.39882	0.4	0.29951	30	4	4	5	1	5	0	0.76923	24	0.51029	0.75289	442.3	571.27	3WDB	-7.8	-7.56526
Heteronemin acetate	3.18	530.699	530.699	530.324	5.1614	-6.077	7	0	387.5	0.20418	88.13	-4.4326	0.30678	0.34211	0.18448	38	7	7	10	6	5	0	0.83871	30	0.36268	0.7071	526.47	675.11	3WDB	-7.7	-7.67444
Fumitremorgin C	1.29	379.459	379.459	379.19	2.7134	-2.928	6	1	277.06	0.20635	65.64	5.9875	0.43554	0.46429	0.17911	28	6	6	3	2	5	9	0.45455	11	0.34005	0.6763	421.06	451.63	3WDB	-7.5	-7.6956
Batzelladine N	3.2	622.939	622.939	622.493	8.1117	-8.541	8	2	496.87	0.15312	81.56	-13.744	0.25898	0.64444	0.43233	45	8	8	8	17	6	0	0.86486	33	0.2762	0.5547	754.33	804.59	3WDB	-7.9	-7.75556
Lobophorin B	1.54	1187.38	1187.38	1186.6	4.6901	-8.352	22	6	846.37	0.30306	311.74	-11.526	0.14392	0.40476	0.27398	84	23	23	27	13	9	0	0.78689	65	0.45422	0.61555	1031.9	1504.9	3WDB	-8	-7.81376
Kuanoniamine A	3.1	289.318	289.318	289.031	2.7809	-4.744	4	0	198.69	0.33374	83.98	2.1818	0.55585	0.42857	0.0065849	21	5	5	0	0	5	19	0	0	0.085772	0.73925	286.35	289.54	3WDB	-7.8	-7.97503
Lobophorin I	3.08	1185.36	1185.36	1184.59	4.4778	-8.567	22	5	845.8	0.30319	308.58	-13.684	0.13901	0.40476	0.27245	84	23	23	27	13	9	0	0.77049	63	0.32434	0.5477	1146.5	1479.1	3WDB	-8.2	-8.02091
Ascididemin	0.1	283.289	283.289	283.075	2.9205	-4.846	4	0	202.75	0.22663	55.74	-0.86509	0.62358	0.45455	0.007518	22	4	4	0	0	5	20	0	0	0.040383	0.73303	294.69	298.47	3WDB	-8	-8.21228
Decarine	1.6	319.315	319.315	319.084	4.0601	-5.967	5	1	224.69	0.24064	60.81	-1.6642	0.50279	0.5	0.074671	24	5	5	0	1	5	18	0.10526	6	0.14599	0.70805	328.54	333.55	3WDB	-8.3	-8.21238
Tiliacorine	3.1	576.691	576.691	576.262	7.2035	-8.002	7	1	422.09	0.14262	63.63	4.6261	0.27146	0.32558	0.16176	43	7	7	2	2	8	24	0.33333	19	0.57203	0.6597	579.14	702.04	3WDB	-8	-8.25506
3,3'-biplumbagin	3.13	374.347	374.347	374.079	2.971	-4.604	6	2	260.08	0.30129	108.74	0.30029	0.41668	0.42857	0.27077	28	6	6	0	1	4	12	0.090909	4	0.38495	0.69547	380.73	403.17	3WDB	-8.3	-8.41315
Maritinone	3.13	374.347	374.347	374.079	3.0674	-5.81	6	2	263.66	0.2972	108.74	-1.4992	0.41668	0.35714	0.25751	28	6	6	0	1	4	12	0.090909	4	0.56296	0.70107	377.59	404.76	3WDB	-8.5	-8.43906
Heteronemin	1.47	488.662	488.662	488.314	4.6768	-5.667	6	1	353.84	0.19551	82.06	-3.2236	0.34621	0.37143	0.18238	35	6	6	10	4	5	0	0.86207	29	0.39968	0.71689	497.07	632.32	3WDB	-8.4	-8.4421
Globospiramine	4	732.875	732.875	732.352	2.4678	-6.45	11	2	474.6	0.21342	113.04	0.097216	0.21335	0.2963	0.16148	54	11	11	12	3	13	12	0.62791	35	0.44153	0.66759	670.21	889.7	3WDB	-8.6	-8.53628
Manzamine A-N-oxide	3.9	564.771	564.771	564.346	4.7984	-5.038	6	2	426.08	0.1135	62.54	-2.1511	0.27467	0.33333	0.29364	42	6	6	5	1	8	0	0.52778	24	0.521	0.69614	574.69	752.19	3WDB	-8.3	-8.57553
13'-bromo-tiliacorinine	3.1	655.587	655.587	654.173	7.9287	-8.836	7	1	440.72	0.13659	63.63	2.8361	0.26529	0.34091	0.17294	44	8	8	2	2	8	24	0.33333	19	0.33128	0.63049	612.47	713.36	3WDB	-8.8	-8.58736
12-oxoheteronemin	0.11	486.646	486.646	486.298	4.8205	-5.718	6	0	352.74	0.19595	78.9	-3.7484	0.39034	0.37143	0.1834	35	6	6	9	4	5	0	0.82759	27	0.40275	0.7121	495.5	623.03	3WDB	-8.7	-8.602
Deoxypreussomerin A	2.34	332.31	332.31	332.068	3.2363	-4.382	5	1	224.28	0.28442	68.29	0.43152	0.47362	0.4	0.1307	25	5	5	2	0	6	16	0.15	7	0.38894	0.71909	332.97	348.3	3WDB	-8.6	-8.61397
Manzamine F	2.6	580.77	580.77	580.341	5.3971	-5.365	7	3	430.27	0.16571	92.69	-2.1533	0.2739	0.34884	0.30164	43	7	7	5	1	8	13	0.55556	24	0.47357	0.70215	569.63	751.96	3WDB	-8.5	-8.79527
Urdamycinone E	3.13	532.564	532.564	532.14	-0.1861	-3.584	10	6	345.02	0.42087	207.12	5.4225	0.31533	0.43243	0.18824	37	11	11	7	2	5	6	0.5	21	0.42757	0.66346	519.12	600.88	3WDB	-8.5	-8.82976
12-deacetoxyscalarin-19-acetate	1.71	428.611	428.611	428.293	5.3223	-5.585	4	0	313.99	0.14676	52.6	-3.9508	0.38798	0.41935	0.16579	31	4	4	8	2	5	0	0.85185	25	0.37587	0.74704	445.72	571.12	3WDB	-9	-8.86089
Preussomerin G	4.69	362.292	362.292	362.043	1.8679	-2.974	7	1	227.34	0.38194	94.59	1.3745	0.42319	0.40741	0.21026	27	7	7	4	0	7	12	0.2	9	0.77615	0.72541	337.75	360.52	3WDB	-9.2	-8.93896
Preussomerin F	3.12	366.324	366.324	366.074	1.9681	-2.473	7	2	229.46	0.37867	97.75	0.35629	0.43219	0.40741	0.22264	27	7	7	5	0	7	12	0.35	13	0.45881	0.71914	352.61	379.61	3WDB	-9.1	-8.96148
2'-nortiliacorinine	3.1	562.664	562.664	562.247	6.9506	-8.364	7	2	410.99	0.16572	72.42	4.8369	0.27792	0.33333	0.17406	42	7	7	2	2	8	24	0.31429	18	0.49171	0.63578	578.55	663.2	3WDB	-9.1	-8.96236
Denigrin C	4	517.536	517.536	517.153	3.9854	-4.349	7	4	370.1	0.22164	118.3	4.624	0.29541	0.38462	0.30715	39	7	7	0	5	6	24	0.0625	6	0.39594	0.65728	488.51	540.63	3WDB	-9.1	-9.03848
6-hydroxymanzamine E	0.4	580.77	580.77	580.341	5.3971	-5.365	7	3	430.27	0.16571	92.69	-2.1533	0.29983	0.37209	0.28655	43	7	7	5	1	8	13	0.55556	24	0.49028	0.73747	541.67	750.57	3WDB	-9.3	-9.11713
Manzamine J	1.7	550.788	550.788	550.367	6.9104	-6.189	5	3	434.83	0.12205	64.18	-2.3112	0.29343	0.34146	0.32555	41	5	5	4	1	7	13	0.52778	22	0.48108	0.7124	558.61	746.27	3WDB	-9	-9.11836
Manzamine E	3.8	564.771	564.771	564.346	5.7428	-5.661	6	2	423.92	0.13729	72.46	-2.1533	0.27504	0.35714	0.2892	42	6	6	5	1	8	13	0.55556	23	0.57028	0.69199	567.22	731.02	3WDB	-9.2	-9.13572
8-hydroxymanzamine A	0.9	564.771	564.771	564.346	6.1979	-5.485	6	3	425.26	0.137	75.62	-2.2323	0.29547	0.33333	0.28548	42	6	6	5	1	8	13	0.52778	23	0.50065	0.68619	579.13	744.71	3WDB	-9.2	-9.1472
Manzamine A	1.5	548.772	548.772	548.352	6.5436	-5.781	5	2	418.91	0.1078	55.39	-2.2323	0.29525	0.34146	0.28323	41	5	5	5	1	8	13	0.52778	22	0.41297	0.70237	559.4	732.1	3WDB	-9.3	-9.25544
6-deoxy-manzamine X	1.8	566.787	566.787	566.362	6.3817	-6.278	6	2	414.63	0.13303	64.62	-2.4652	0.28564	0.33333	0.20307	42	6	6	7	1	9	13	0.63889	27	0.50214	0.71066	561.46	749.28	3WDB	-9.4	-9.40028
ent-8-hydroxymanzamine A	3.1	564.771	564.771	564.346	6.1979	-5.485	6	3	425.26	0.137	75.62	-4.6148	0.27792	0.33333	0.27755	42	6	6	5	1	8	13	0.52778	23	0.50081	0.67529	582.13	732.7	3WDB	-10.2	-9.55687
Neo-kauluamine	1.9	1163.56	1163.56	1162.7	9.865	-9.836	14	6	853.19	0.16001	169.7	-2.0078	0.13912	0.2907	0.28443	86	14	14	13	2	16	26	0.58333	52	0.3412	0.62922	1027.1	1544.4	3WDB	-10.2	-10.2929
Trichoderin A1	2	1145.58	1145.58	1144.82	4.6235	-6.589	21	9	931.37	0.26013	293.65	-5.5892	0.14733	0.50617	0.64037	81	21	21	8	37	1	0	0.8	50	0.57449	0.57598	1043	1384.2	4BFZ	-6.6	-6.70885
Plumbagin	1.56	188.182	188.182	188.047	1.5339	-2.67	3	1	138.58	0.28272	54.37	-1.4992	0.863	0.5	0.01119	14	3	3	0	0	2	6	0.090909	2	0.19491	0.78433	213.14	203.19	4BFZ	-6.5	-6.74367
Ircinol	1.9	412.616	412.616	412.309	4.3925	-3.186	4	2	321.73	0.1035	46.94	-2.5486	0.39882	0.4	0.29951	30	4	4	5	1	5	0	0.76923	24	0.51029	0.75289	442.3	571.27	4BFZ	-6.9	-6.94057
Trichoderin A	0.12	1163.59	1163.59	1162.83	3.8539	-6.418	22	10	937.48	0.27241	313.88	-4.127	0.16598	0.5	0.64321	82	22	22	9	38	1	0	0.83333	53	0.5234	0.53295	1142.8	1413	4BFZ	-7	-7.03974
Trichoderin B	0.13	1149.56	1149.56	1148.81	3.3995	-6.148	22	10	923.72	0.27647	313.88	-4.5797	0.16744	0.50617	0.6423	81	22	22	8	37	1	0	0.83051	52	0.22806	0.55157	1089.5	1384.8	4BFZ	-7.4	-7.24072
Gliotoxin	0.01	326.396	326.396	326.039	0.6883	-2.802	6	2	200.09	0.47159	131.68	6.3578	0.7186	0.42857	0.15975	21	8	8	4	1	4	0	0.53846	11	0.39751	0.76722	311.17	346.77	4BFZ	-7.5	-7.41511
5-epi-isogoyazensolide	3.1	360.361	360.361	360.121	1.2792	-2.834	7	1	254.25	0.32338	99.13	-17.859	0.44896	0.38462	0.29664	26	7	7	5	3	3	0	0.42105	12	0.58221	0.74652	362.19	417.94	4BFZ	-7.9	-7.95922
Lobophorin I	3.08	1185.36	1185.36	1184.59	4.4778	-8.567	22	5	845.8	0.30319	308.58	-13.684	0.13901	0.40476	0.27245	84	23	23	27	13	9	0	0.77049	63	0.32434	0.5477	1146.5	1479.1	4BFZ	-7.5	-7.9947
Batzelladine N	3.2	622.939	622.939	622.493	8.1117	-8.541	8	2	496.87	0.15312	81.56	-13.744	0.25898	0.64444	0.43233	45	8	8	8	17	6	0	0.86486	33	0.2762	0.5547	754.33	804.59	4BFZ	-8.1	-8.27494
Isocentratherin	3.1	374.388	374.388	374.137	1.6669	-2.937	7	1	268.47	0.30625	99.13	-7.3372	0.43233	0.40741	0.31314	27	7	7	5	3	3	0	0.45	13	0.35155	0.74452	369.28	428.54	4BFZ	-8.3	-8.30277
Lychnophorolide A	3.1	374.388	374.388	374.137	1.6953	-2.662	7	1	271.69	0.30262	99.13	-7.7351	0.43233	0.44444	0.30493	27	7	7	4	4	3	0	0.45	13	0.39979	0.73175	371.92	422.04	4BFZ	-8.3	-8.308
Goyazensolide	3.1	360.361	360.361	360.121	1.3076	-2.559	7	1	257.47	0.31934	99.13	-18.259	0.44896	0.42308	0.27812	26	7	7	4	4	3	0	0.42105	12	0.41645	0.73537	359.47	404.04	4BFZ	-8.5	-8.37809
5-epi-isocentratherin	3.1	374.388	374.388	374.137	1.6669	-2.937	7	1	268.47	0.30625	99.13	-7.3372	0.43233	0.40741	0.31356	27	7	7	5	3	3	0	0.45	13	0.3452	0.7435	368.49	426.27	4BFZ	-8.4	-8.38477
Isogoyazensolide	1.5	362.377	362.377	362.137	1.2023	-2.732	7	1	255.8	0.32142	99.13	-19.679	0.46559	0.38462	0.28074	26	7	7	6	3	3	0	0.52632	14	0.41728	0.75636	357.36	417.74	4BFZ	-8.5	-8.47151
Batzelladine L	1.7	653.009	653.009	652.54	8.7727	-9.015	8	2	526.47	0.14451	81.56	-13.98	0.25597	0.65957	0.43347	47	8	8	10	19	6	0	0.92308	37	0.29625	0.55842	784.13	861.23	4BFZ	-8.6	-8.48292
Tiliacorine	3.1	576.691	576.691	576.262	7.2035	-8.002	7	1	422.09	0.14262	63.63	4.6261	0.27146	0.32558	0.16176	43	7	7	2	2	8	24	0.33333	19	0.57203	0.6597	579.14	702.04	4BFZ	-8.6	-8.6074
13'-bromo-tiliacorinine	3.1	655.587	655.587	654.173	7.9287	-8.836	7	1	440.72	0.13659	63.63	2.8361	0.26529	0.34091	0.17294	44	8	8	2	2	8	24	0.33333	19	0.33128	0.63049	612.47	713.36	4BFZ	-8.6	-8.60807
Fumitremorgin C	1.29	379.459	379.459	379.19	2.7134	-2.928	6	1	277.06	0.20635	65.64	5.9875	0.43554	0.46429	0.17911	28	6	6	3	2	5	9	0.45455	11	0.34005	0.6763	421.06	451.63	4BFZ	-8.6	-8.68595
2'-nortiliacorinine	3.1	562.664	562.664	562.247	6.9506	-8.364	7	2	410.99	0.16572	72.42	4.8369	0.27792	0.33333	0.17406	42	7	7	2	2	8	24	0.31429	18	0.49171	0.63578	578.55	663.2	4BFZ	-8.6	-8.73736
Globospiramine	4	732.875	732.875	732.352	2.4678	-6.45	11	2	474.6	0.21342	113.04	0.097216	0.21335	0.2963	0.16148	54	11	11	12	3	13	12	0.62791	35	0.44153	0.66759	670.21	889.7	4BFZ	-8.5	-8.74105
Kuanoniamine A	3.1	289.318	289.318	289.031	2.7809	-4.744	4	0	198.69	0.33374	83.98	2.1818	0.55585	0.42857	0.0065849	21	5	5	0	0	5	19	0	0	0.085772	0.73925	286.35	289.54	4BFZ	-8.8	-8.78745
12-deacetoxyscalarin-19-acetate	1.71	428.611	428.611	428.293	5.3223	-5.585	4	0	313.99	0.14676	52.6	-3.9508	0.38798	0.41935	0.16579	31	4	4	8	2	5	0	0.85185	25	0.37587	0.74704	445.72	571.12	4BFZ	-9.1	-8.94467
Maritinone	3.13	374.347	374.347	374.079	3.0674	-5.81	6	2	263.66	0.2972	108.74	-1.4992	0.41668	0.35714	0.25751	28	6	6	0	1	4	12	0.090909	4	0.56296	0.70107	377.59	404.76	4BFZ	-8.9	-9.01134
Decarine	1.6	319.315	319.315	319.084	4.0601	-5.967	5	1	224.69	0.24064	60.81	-1.6642	0.50279	0.5	0.074671	24	5	5	0	1	5	18	0.10526	6	0.14599	0.70805	328.54	333.55	4BFZ	-9.1	-9.06655
Deoxypreussomerin A	2.34	332.31	332.31	332.068	3.2363	-4.382	5	1	224.28	0.28442	68.29	0.43152	0.47362	0.4	0.1307	25	5	5	2	0	6	16	0.15	7	0.38894	0.71909	332.97	348.3	4BFZ	-8.9	-9.07685
Ascididemin	0.1	283.289	283.289	283.075	2.9205	-4.846	4	0	202.75	0.22663	55.74	-0.86509	0.62358	0.45455	0.007518	22	4	4	0	0	5	20	0	0	0.040383	0.73303	294.69	298.47	4BFZ	-9.3	-9.1706
Manzamine E	3.8	564.771	564.771	564.346	5.7428	-5.661	6	2	423.92	0.13729	72.46	-2.1533	0.27504	0.35714	0.2892	42	6	6	5	1	8	13	0.55556	23	0.57028	0.69199	567.22	731.02	4BFZ	-9	-9.25778
Lobophorin C	1.62	1157.4	1157.4	1156.63	4.8974	-8.001	21	7	831.22	0.29036	291.94	-6.4246	0.14707	0.41463	0.26906	82	21	21	27	12	9	0	0.78689	65	0.40581	0.55117	1141.8	1484.2	4BFZ	-9.4	-9.28249
Lobophorin B	1.54	1187.38	1187.38	1186.6	4.6901	-8.352	22	6	846.37	0.30306	311.74	-11.526	0.14392	0.40476	0.27398	84	23	23	27	13	9	0	0.78689	65	0.45422	0.61555	1031.9	1504.9	4BFZ	-9.6	-9.29726
Manzamine F	2.6	580.77	580.77	580.341	5.3971	-5.365	7	3	430.27	0.16571	92.69	-2.1533	0.2739	0.34884	0.30164	43	7	7	5	1	8	13	0.55556	24	0.47357	0.70215	569.63	751.96	4BFZ	-9.1	-9.30291
Heteronemin acetate	3.18	530.699	530.699	530.324	5.1614	-6.077	7	0	387.5	0.20418	88.13	-4.4326	0.30678	0.34211	0.18448	38	7	7	10	6	5	0	0.83871	30	0.36268	0.7071	526.47	675.11	4BFZ	-9.7	-9.3779
ent-8-hydroxymanzamine A	3.1	564.771	564.771	564.346	6.1979	-5.485	6	3	425.26	0.137	75.62	-4.6148	0.27792	0.33333	0.27755	42	6	6	5	1	8	13	0.52778	23	0.50081	0.67529	582.13	732.7	4BFZ	-9	-9.38683
6-hydroxymanzamine E	0.4	580.77	580.77	580.341	5.3971	-5.365	7	3	430.27	0.16571	92.69	-2.1533	0.29983	0.37209	0.28655	43	7	7	5	1	8	13	0.55556	24	0.49028	0.73747	541.67	750.57	4BFZ	-9	-9.40302
3,3'-biplumbagin	3.13	374.347	374.347	374.079	2.971	-4.604	6	2	260.08	0.30129	108.74	0.30029	0.41668	0.42857	0.27077	28	6	6	0	1	4	12	0.090909	4	0.38495	0.69547	380.73	403.17	4BFZ	-9.8	-9.60966
Heteronemin	1.47	488.662	488.662	488.314	4.6768	-5.667	6	1	353.84	0.19551	82.06	-3.2236	0.34621	0.37143	0.18238	35	6	6	10	4	5	0	0.86207	29	0.39968	0.71689	497.07	632.32	4BFZ	-9.6	-9.64151
Manzamine A-N-oxide	3.9	564.771	564.771	564.346	4.7984	-5.038	6	2	426.08	0.1135	62.54	-2.1511	0.27467	0.33333	0.29364	42	6	6	5	1	8	0	0.52778	24	0.521	0.69614	574.69	752.19	4BFZ	-9.8	-9.66927
Urdamycinone E	3.13	532.564	532.564	532.14	-0.1861	-3.584	10	6	345.02	0.42087	207.12	5.4225	0.31533	0.43243	0.18824	37	11	11	7	2	5	6	0.5	21	0.42757	0.66346	519.12	600.88	4BFZ	-9.5	-9.7513
Manzamine J	1.7	550.788	550.788	550.367	6.9104	-6.189	5	3	434.83	0.12205	64.18	-2.3112	0.29343	0.34146	0.32555	41	5	5	4	1	7	13	0.52778	22	0.48108	0.7124	558.61	746.27	4BFZ	-9.8	-9.76179
12-oxoheteronemin	0.11	486.646	486.646	486.298	4.8205	-5.718	6	0	352.74	0.19595	78.9	-3.7484	0.39034	0.37143	0.1834	35	6	6	9	4	5	0	0.82759	27	0.40275	0.7121	495.5	623.03	4BFZ	-9.9	-9.77146
Manzamine A	1.5	548.772	548.772	548.352	6.5436	-5.781	5	2	418.91	0.1078	55.39	-2.2323	0.29525	0.34146	0.28323	41	5	5	5	1	8	13	0.52778	22	0.41297	0.70237	559.4	732.1	4BFZ	-9.9	-9.84139
8-hydroxymanzamine A	0.9	564.771	564.771	564.346	6.1979	-5.485	6	3	425.26	0.137	75.62	-2.2323	0.29547	0.33333	0.28548	42	6	6	5	1	8	13	0.52778	23	0.50065	0.68619	579.13	744.71	4BFZ	-10.3	-9.84378
6-deoxy-manzamine X	1.8	566.787	566.787	566.362	6.3817	-6.278	6	2	414.63	0.13303	64.62	-2.4652	0.28564	0.33333	0.20307	42	6	6	7	1	9	13	0.63889	27	0.50214	0.71066	561.46	749.28	4BFZ	-10	-9.92922
Preussomerin G	4.69	362.292	362.292	362.043	1.8679	-2.974	7	1	227.34	0.38194	94.59	1.3745	0.42319	0.40741	0.21026	27	7	7	4	0	7	12	0.2	9	0.77615	0.72541	337.75	360.52	4BFZ	-10.2	-10.0005
Preussomerin F	3.12	366.324	366.324	366.074	1.9681	-2.473	7	2	229.46	0.37867	97.75	0.35629	0.43219	0.40741	0.22264	27	7	7	5	0	7	12	0.35	13	0.45881	0.71914	352.61	379.61	4BFZ	-10.4	-10.0692
Denigrin C	4	517.536	517.536	517.153	3.9854	-4.349	7	4	370.1	0.22164	118.3	4.624	0.29541	0.38462	0.30715	39	7	7	0	5	6	24	0.0625	6	0.39594	0.65728	488.51	540.63	4BFZ	-10.6	-10.4149
Neo-kauluamine	1.9	1163.56	1163.56	1162.7	9.865	-9.836	14	6	853.19	0.16001	169.7	-2.0078	0.13912	0.2907	0.28443	86	14	14	13	2	16	26	0.58333	52	0.3412	0.62922	1027.1	1544.4	4BFZ	-12	-11.6956
Trichoderin B	0.13	1149.56	1149.56	1148.81	3.3995	-6.148	22	10	923.72	0.27647	313.88	-4.5797	0.16744	0.50617	0.6423	81	22	22	8	37	1	0	0.83051	52	0.22806	0.55157	1089.5	1384.8	4P8C	-6.3	-6.40589
Trichoderin A1	2	1145.58	1145.58	1144.82	4.6235	-6.589	21	9	931.37	0.26013	293.65	-5.5892	0.14733	0.50617	0.64037	81	21	21	8	37	1	0	0.8	50	0.57449	0.57598	1043	1384.2	4P8C	-6.5	-6.58428
Gliotoxin	0.01	326.396	326.396	326.039	0.6883	-2.802	6	2	200.09	0.47159	131.68	6.3578	0.7186	0.42857	0.15975	21	8	8	4	1	4	0	0.53846	11	0.39751	0.76722	311.17	346.77	4P8C	-6.6	-6.68568
Trichoderin A	0.12	1163.59	1163.59	1162.83	3.8539	-6.418	22	10	937.48	0.27241	313.88	-4.127	0.16598	0.5	0.64321	82	22	22	9	38	1	0	0.83333	53	0.5234	0.53295	1142.8	1413	4P8C	-7	-6.88475
Lobophorin I	3.08	1185.36	1185.36	1184.59	4.4778	-8.567	22	5	845.8	0.30319	308.58	-13.684	0.13901	0.40476	0.27245	84	23	23	27	13	9	0	0.77049	63	0.32434	0.5477	1146.5	1479.1	4P8C	-7.5	-7.58368
Goyazensolide	3.1	360.361	360.361	360.121	1.3076	-2.559	7	1	257.47	0.31934	99.13	-18.259	0.44896	0.42308	0.27812	26	7	7	4	4	3	0	0.42105	12	0.41645	0.73537	359.47	404.04	4P8C	-7.7	-7.71237
Plumbagin	1.56	188.182	188.182	188.047	1.5339	-2.67	3	1	138.58	0.28272	54.37	-1.4992	0.863	0.5	0.01119	14	3	3	0	0	2	6	0.090909	2	0.19491	0.78433	213.14	203.19	4P8C	-7.8	-7.75331
Batzelladine L	1.7	653.009	653.009	652.54	8.7727	-9.015	8	2	526.47	0.14451	81.56	-13.98	0.25597	0.65957	0.43347	47	8	8	10	19	6	0	0.92308	37	0.29625	0.55842	784.13	861.23	4P8C	-7.8	-7.87324
Isocentratherin	3.1	374.388	374.388	374.137	1.6669	-2.937	7	1	268.47	0.30625	99.13	-7.3372	0.43233	0.40741	0.31314	27	7	7	5	3	3	0	0.45	13	0.35155	0.74452	369.28	428.54	4P8C	-7.6	-7.87884
5-epi-isogoyazensolide	3.1	360.361	360.361	360.121	1.2792	-2.834	7	1	254.25	0.32338	99.13	-17.859	0.44896	0.38462	0.29664	26	7	7	5	3	3	0	0.42105	12	0.58221	0.74652	362.19	417.94	4P8C	-7.9	-7.90805
Isogoyazensolide	1.5	362.377	362.377	362.137	1.2023	-2.732	7	1	255.8	0.32142	99.13	-19.679	0.46559	0.38462	0.28074	26	7	7	6	3	3	0	0.52632	14	0.41728	0.75636	357.36	417.74	4P8C	-7.8	-7.95966
Lychnophorolide A	3.1	374.388	374.388	374.137	1.6953	-2.662	7	1	271.69	0.30262	99.13	-7.7351	0.43233	0.44444	0.30493	27	7	7	4	4	3	0	0.45	13	0.39979	0.73175	371.92	422.04	4P8C	-8	-7.97819
Lobophorin B	1.54	1187.38	1187.38	1186.6	4.6901	-8.352	22	6	846.37	0.30306	311.74	-11.526	0.14392	0.40476	0.27398	84	23	23	27	13	9	0	0.78689	65	0.45422	0.61555	1031.9	1504.9	4P8C	-8	-7.99963
5-epi-isocentratherin	3.1	374.388	374.388	374.137	1.6669	-2.937	7	1	268.47	0.30625	99.13	-7.3372	0.43233	0.40741	0.31356	27	7	7	5	3	3	0	0.45	13	0.3452	0.7435	368.49	426.27	4P8C	-8.5	-8.26462
13'-bromo-tiliacorinine	3.1	655.587	655.587	654.173	7.9287	-8.836	7	1	440.72	0.13659	63.63	2.8361	0.26529	0.34091	0.17294	44	8	8	2	2	8	24	0.33333	19	0.33128	0.63049	612.47	713.36	4P8C	-8.2	-8.45447
Lobophorin C	1.62	1157.4	1157.4	1156.63	4.8974	-8.001	21	7	831.22	0.29036	291.94	-6.4246	0.14707	0.41463	0.26906	82	21	21	27	12	9	0	0.78689	65	0.40581	0.55117	1141.8	1484.2	4P8C	-8.7	-8.49009
Heteronemin acetate	3.18	530.699	530.699	530.324	5.1614	-6.077	7	0	387.5	0.20418	88.13	-4.4326	0.30678	0.34211	0.18448	38	7	7	10	6	5	0	0.83871	30	0.36268	0.7071	526.47	675.11	4P8C	-8.7	-8.7378
Kuanoniamine A	3.1	289.318	289.318	289.031	2.7809	-4.744	4	0	198.69	0.33374	83.98	2.1818	0.55585	0.42857	0.0065849	21	5	5	0	0	5	19	0	0	0.085772	0.73925	286.35	289.54	4P8C	-8.9	-8.77105
Ircinol	1.9	412.616	412.616	412.309	4.3925	-3.186	4	2	321.73	0.1035	46.94	-2.5486	0.39882	0.4	0.29951	30	4	4	5	1	5	0	0.76923	24	0.51029	0.75289	442.3	571.27	4P8C	-8.7	-8.77538
Fumitremorgin C	1.29	379.459	379.459	379.19	2.7134	-2.928	6	1	277.06	0.20635	65.64	5.9875	0.43554	0.46429	0.17911	28	6	6	3	2	5	9	0.45455	11	0.34005	0.6763	421.06	451.63	4P8C	-8.9	-8.88075
Maritinone	3.13	374.347	374.347	374.079	3.0674	-5.81	6	2	263.66	0.2972	108.74	-1.4992	0.41668	0.35714	0.25751	28	6	6	0	1	4	12	0.090909	4	0.56296	0.70107	377.59	404.76	4P8C	-9	-8.98482
Deoxypreussomerin A	2.34	332.31	332.31	332.068	3.2363	-4.382	5	1	224.28	0.28442	68.29	0.43152	0.47362	0.4	0.1307	25	5	5	2	0	6	16	0.15	7	0.38894	0.71909	332.97	348.3	4P8C	-8.9	-9.04661
Globospiramine	4	732.875	732.875	732.352	2.4678	-6.45	11	2	474.6	0.21342	113.04	0.097216	0.21335	0.2963	0.16148	54	11	11	12	3	13	12	0.62791	35	0.44153	0.66759	670.21	889.7	4P8C	-8.9	-9.05544
Decarine	1.6	319.315	319.315	319.084	4.0601	-5.967	5	1	224.69	0.24064	60.81	-1.6642	0.50279	0.5	0.074671	24	5	5	0	1	5	18	0.10526	6	0.14599	0.70805	328.54	333.55	4P8C	-9.1	-9.08442
Preussomerin F	3.12	366.324	366.324	366.074	1.9681	-2.473	7	2	229.46	0.37867	97.75	0.35629	0.43219	0.40741	0.22264	27	7	7	5	0	7	12	0.35	13	0.45881	0.71914	352.61	379.61	4P8C	-9	-9.10834
Ascididemin	0.1	283.289	283.289	283.075	2.9205	-4.846	4	0	202.75	0.22663	55.74	-0.86509	0.62358	0.45455	0.007518	22	4	4	0	0	5	20	0	0	0.040383	0.73303	294.69	298.47	4P8C	-9.1	-9.15091
Batzelladine N	3.2	622.939	622.939	622.493	8.1117	-8.541	8	2	496.87	0.15312	81.56	-13.744	0.25898	0.64444	0.43233	45	8	8	8	17	6	0	0.86486	33	0.2762	0.5547	754.33	804.59	4P8C	-9.3	-9.21073
Preussomerin G	4.69	362.292	362.292	362.043	1.8679	-2.974	7	1	227.34	0.38194	94.59	1.3745	0.42319	0.40741	0.21026	27	7	7	4	0	7	12	0.2	9	0.77615	0.72541	337.75	360.52	4P8C	-9.2	-9.31972
3,3'-biplumbagin	3.13	374.347	374.347	374.079	2.971	-4.604	6	2	260.08	0.30129	108.74	0.30029	0.41668	0.42857	0.27077	28	6	6	0	1	4	12	0.090909	4	0.38495	0.69547	380.73	403.17	4P8C	-9.4	-9.32927
Heteronemin	1.47	488.662	488.662	488.314	4.6768	-5.667	6	1	353.84	0.19551	82.06	-3.2236	0.34621	0.37143	0.18238	35	6	6	10	4	5	0	0.86207	29	0.39968	0.71689	497.07	632.32	4P8C	-9.7	-9.55429
12-deacetoxyscalarin-19-acetate	1.71	428.611	428.611	428.293	5.3223	-5.585	4	0	313.99	0.14676	52.6	-3.9508	0.38798	0.41935	0.16579	31	4	4	8	2	5	0	0.85185	25	0.37587	0.74704	445.72	571.12	4P8C	-9.6	-9.60207
12-oxoheteronemin	0.11	486.646	486.646	486.298	4.8205	-5.718	6	0	352.74	0.19595	78.9	-3.7484	0.39034	0.37143	0.1834	35	6	6	9	4	5	0	0.82759	27	0.40275	0.7121	495.5	623.03	4P8C	-9.6	-9.60778
6-deoxy-manzamine X	1.8	566.787	566.787	566.362	6.3817	-6.278	6	2	414.63	0.13303	64.62	-2.4652	0.28564	0.33333	0.20307	42	6	6	7	1	9	13	0.63889	27	0.50214	0.71066	561.46	749.28	4P8C	-9.3	-9.68674
Urdamycinone E	3.13	532.564	532.564	532.14	-0.1861	-3.584	10	6	345.02	0.42087	207.12	5.4225	0.31533	0.43243	0.18824	37	11	11	7	2	5	6	0.5	21	0.42757	0.66346	519.12	600.88	4P8C	-9.6	-9.68858
Tiliacorine	3.1	576.691	576.691	576.262	7.2035	-8.002	7	1	422.09	0.14262	63.63	4.6261	0.27146	0.32558	0.16176	43	7	7	2	2	8	24	0.33333	19	0.57203	0.6597	579.14	702.04	4P8C	-9.7	-9.7013
Neo-kauluamine	1.9	1163.56	1163.56	1162.7	9.865	-9.836	14	6	853.19	0.16001	169.7	-2.0078	0.13912	0.2907	0.28443	86	14	14	13	2	16	26	0.58333	52	0.3412	0.62922	1027.1	1544.4	4P8C	-9.8	-9.94334
2'-nortiliacorinine	3.1	562.664	562.664	562.247	6.9506	-8.364	7	2	410.99	0.16572	72.42	4.8369	0.27792	0.33333	0.17406	42	7	7	2	2	8	24	0.31429	18	0.49171	0.63578	578.55	663.2	4P8C	-10.7	-10.5947
Denigrin C	4	517.536	517.536	517.153	3.9854	-4.349	7	4	370.1	0.22164	118.3	4.624	0.29541	0.38462	0.30715	39	7	7	0	5	6	24	0.0625	6	0.39594	0.65728	488.51	540.63	4P8C	-10.8	-10.6891
6-hydroxymanzamine E	0.4	580.77	580.77	580.341	5.3971	-5.365	7	3	430.27	0.16571	92.69	-2.1533	0.29983	0.37209	0.28655	43	7	7	5	1	8	13	0.55556	24	0.49028	0.73747	541.67	750.57	4P8C	-10.9	-10.9175
Manzamine E	3.8	564.771	564.771	564.346	5.7428	-5.661	6	2	423.92	0.13729	72.46	-2.1533	0.27504	0.35714	0.2892	42	6	6	5	1	8	13	0.55556	23	0.57028	0.69199	567.22	731.02	4P8C	-11.3	-11.3711
8-hydroxymanzamine A	0.9	564.771	564.771	564.346	6.1979	-5.485	6	3	425.26	0.137	75.62	-2.2323	0.29547	0.33333	0.28548	42	6	6	5	1	8	13	0.52778	23	0.50065	0.68619	579.13	744.71	4P8C	-11.4	-11.3729
Manzamine A	1.5	548.772	548.772	548.352	6.5436	-5.781	5	2	418.91	0.1078	55.39	-2.2323	0.29525	0.34146	0.28323	41	5	5	5	1	8	13	0.52778	22	0.41297	0.70237	559.4	732.1	4P8C	-11.9	-11.4189
Manzamine A-N-oxide	3.9	564.771	564.771	564.346	4.7984	-5.038	6	2	426.08	0.1135	62.54	-2.1511	0.27467	0.33333	0.29364	42	6	6	5	1	8	0	0.52778	24	0.521	0.69614	574.69	752.19	4P8C	-11.6	-11.437
ent-8-hydroxymanzamine A	3.1	564.771	564.771	564.346	6.1979	-5.485	6	3	425.26	0.137	75.62	-4.6148	0.27792	0.33333	0.27755	42	6	6	5	1	8	13	0.52778	23	0.50081	0.67529	582.13	732.7	4P8C	-11.8	-11.6361
Manzamine J	1.7	550.788	550.788	550.367	6.9104	-6.189	5	3	434.83	0.12205	64.18	-2.3112	0.29343	0.34146	0.32555	41	5	5	4	1	7	13	0.52778	22	0.48108	0.7124	558.61	746.27	4P8C	-11.9	-11.7602
Manzamine F	2.6	580.77	580.77	580.341	5.3971	-5.365	7	3	430.27	0.16571	92.69	-2.1533	0.2739	0.34884	0.30164	43	7	7	5	1	8	13	0.55556	24	0.47357	0.70215	569.63	751.96	4P8C	-12.2	-11.8301
Trichoderin A	0.12	1163.59	1163.59	1162.83	3.8539	-6.418	22	10	937.48	0.27241	313.88	-4.127	0.16598	0.5	0.64321	82	22	22	9	38	1	0	0.83333	53	0.5234	0.53295	1142.8	1413	4XJO	-6.5	-6.59851
Plumbagin	1.56	188.182	188.182	188.047	1.5339	-2.67	3	1	138.58	0.28272	54.37	-1.4992	0.863	0.5	0.01119	14	3	3	0	0	2	6	0.090909	2	0.19491	0.78433	213.14	203.19	4XJO	-6.6	-6.6821
Trichoderin B	0.13	1149.56	1149.56	1148.81	3.3995	-6.148	22	10	923.72	0.27647	313.88	-4.5797	0.16744	0.50617	0.6423	81	22	22	8	37	1	0	0.83051	52	0.22806	0.55157	1089.5	1384.8	4XJO	-6.7	-6.73087
Gliotoxin	0.01	326.396	326.396	326.039	0.6883	-2.802	6	2	200.09	0.47159	131.68	6.3578	0.7186	0.42857	0.15975	21	8	8	4	1	4	0	0.53846	11	0.39751	0.76722	311.17	346.77	4XJO	-7	-7.05574
Trichoderin A1	2	1145.58	1145.58	1144.82	4.6235	-6.589	21	9	931.37	0.26013	293.65	-5.5892	0.14733	0.50617	0.64037	81	21	21	8	37	1	0	0.8	50	0.57449	0.57598	1043	1384.2	4XJO	-7.6	-7.45609
5-epi-isogoyazensolide	3.1	360.361	360.361	360.121	1.2792	-2.834	7	1	254.25	0.32338	99.13	-17.859	0.44896	0.38462	0.29664	26	7	7	5	3	3	0	0.42105	12	0.58221	0.74652	362.19	417.94	4XJO	-7.8	-7.90425
Isocentratherin	3.1	374.388	374.388	374.137	1.6669	-2.937	7	1	268.47	0.30625	99.13	-7.3372	0.43233	0.40741	0.31314	27	7	7	5	3	3	0	0.45	13	0.35155	0.74452	369.28	428.54	4XJO	-8.1	-8.15206
Goyazensolide	3.1	360.361	360.361	360.121	1.3076	-2.559	7	1	257.47	0.31934	99.13	-18.259	0.44896	0.42308	0.27812	26	7	7	4	4	3	0	0.42105	12	0.41645	0.73537	359.47	404.04	4XJO	-8.3	-8.2381
5-epi-isocentratherin	3.1	374.388	374.388	374.137	1.6669	-2.937	7	1	268.47	0.30625	99.13	-7.3372	0.43233	0.40741	0.31356	27	7	7	5	3	3	0	0.45	13	0.3452	0.7435	368.49	426.27	4XJO	-8.3	-8.28455
Lychnophorolide A	3.1	374.388	374.388	374.137	1.6953	-2.662	7	1	271.69	0.30262	99.13	-7.7351	0.43233	0.44444	0.30493	27	7	7	4	4	3	0	0.45	13	0.39979	0.73175	371.92	422.04	4XJO	-8.6	-8.36331
Isogoyazensolide	1.5	362.377	362.377	362.137	1.2023	-2.732	7	1	255.8	0.32142	99.13	-19.679	0.46559	0.38462	0.28074	26	7	7	6	3	3	0	0.52632	14	0.41728	0.75636	357.36	417.74	4XJO	-8.5	-8.48283
Ircinol	1.9	412.616	412.616	412.309	4.3925	-3.186	4	2	321.73	0.1035	46.94	-2.5486	0.39882	0.4	0.29951	30	4	4	5	1	5	0	0.76923	24	0.51029	0.75289	442.3	571.27	4XJO	-8.6	-8.6077
Lobophorin C	1.62	1157.4	1157.4	1156.63	4.8974	-8.001	21	7	831.22	0.29036	291.94	-6.4246	0.14707	0.41463	0.26906	82	21	21	27	12	9	0	0.78689	65	0.40581	0.55117	1141.8	1484.2	4XJO	-8.5	-8.67637
Batzelladine L	1.7	653.009	653.009	652.54	8.7727	-9.015	8	2	526.47	0.14451	81.56	-13.98	0.25597	0.65957	0.43347	47	8	8	10	19	6	0	0.92308	37	0.29625	0.55842	784.13	861.23	4XJO	-8.7	-8.70335
Batzelladine N	3.2	622.939	622.939	622.493	8.1117	-8.541	8	2	496.87	0.15312	81.56	-13.744	0.25898	0.64444	0.43233	45	8	8	8	17	6	0	0.86486	33	0.2762	0.5547	754.33	804.59	4XJO	-8.7	-8.76451
Kuanoniamine A	3.1	289.318	289.318	289.031	2.7809	-4.744	4	0	198.69	0.33374	83.98	2.1818	0.55585	0.42857	0.0065849	21	5	5	0	0	5	19	0	0	0.085772	0.73925	286.35	289.54	4XJO	-9	-9.04628
Preussomerin F	3.12	366.324	366.324	366.074	1.9681	-2.473	7	2	229.46	0.37867	97.75	0.35629	0.43219	0.40741	0.22264	27	7	7	5	0	7	12	0.35	13	0.45881	0.71914	352.61	379.61	4XJO	-9.1	-9.21182
Maritinone	3.13	374.347	374.347	374.079	3.0674	-5.81	6	2	263.66	0.2972	108.74	-1.4992	0.41668	0.35714	0.25751	28	6	6	0	1	4	12	0.090909	4	0.56296	0.70107	377.59	404.76	4XJO	-9.2	-9.29952
Fumitremorgin C	1.29	379.459	379.459	379.19	2.7134	-2.928	6	1	277.06	0.20635	65.64	5.9875	0.43554	0.46429	0.17911	28	6	6	3	2	5	9	0.45455	11	0.34005	0.6763	421.06	451.63	4XJO	-9.3	-9.31334
Deoxypreussomerin A	2.34	332.31	332.31	332.068	3.2363	-4.382	5	1	224.28	0.28442	68.29	0.43152	0.47362	0.4	0.1307	25	5	5	2	0	6	16	0.15	7	0.38894	0.71909	332.97	348.3	4XJO	-9.3	-9.37955
Decarine	1.6	319.315	319.315	319.084	4.0601	-5.967	5	1	224.69	0.24064	60.81	-1.6642	0.50279	0.5	0.074671	24	5	5	0	1	5	18	0.10526	6	0.14599	0.70805	328.54	333.55	4XJO	-9.4	-9.40651
3,3'-biplumbagin	3.13	374.347	374.347	374.079	2.971	-4.604	6	2	260.08	0.30129	108.74	0.30029	0.41668	0.42857	0.27077	28	6	6	0	1	4	12	0.090909	4	0.38495	0.69547	380.73	403.17	4XJO	-9.4	-9.48207
Heteronemin acetate	3.18	530.699	530.699	530.324	5.1614	-6.077	7	0	387.5	0.20418	88.13	-4.4326	0.30678	0.34211	0.18448	38	7	7	10	6	5	0	0.83871	30	0.36268	0.7071	526.47	675.11	4XJO	-9.6	-9.62726
Preussomerin G	4.69	362.292	362.292	362.043	1.8679	-2.974	7	1	227.34	0.38194	94.59	1.3745	0.42319	0.40741	0.21026	27	7	7	4	0	7	12	0.2	9	0.77615	0.72541	337.75	360.52	4XJO	-9.6	-9.70391
Lobophorin I	3.08	1185.36	1185.36	1184.59	4.4778	-8.567	22	5	845.8	0.30319	308.58	-13.684	0.13901	0.40476	0.27245	84	23	23	27	13	9	0	0.77049	63	0.32434	0.5477	1146.5	1479.1	4XJO	-9.9	-9.81591
12-deacetoxyscalarin-19-acetate	1.71	428.611	428.611	428.293	5.3223	-5.585	4	0	313.99	0.14676	52.6	-3.9508	0.38798	0.41935	0.16579	31	4	4	8	2	5	0	0.85185	25	0.37587	0.74704	445.72	571.12	4XJO	-9.8	-9.82126
Lobophorin B	1.54	1187.38	1187.38	1186.6	4.6901	-8.352	22	6	846.37	0.30306	311.74	-11.526	0.14392	0.40476	0.27398	84	23	23	27	13	9	0	0.78689	65	0.45422	0.61555	1031.9	1504.9	4XJO	-9.8	-9.83675
12-oxoheteronemin	0.11	486.646	486.646	486.298	4.8205	-5.718	6	0	352.74	0.19595	78.9	-3.7484	0.39034	0.37143	0.1834	35	6	6	9	4	5	0	0.82759	27	0.40275	0.7121	495.5	623.03	4XJO	-9.9	-9.96962
Ascididemin	0.1	283.289	283.289	283.075	2.9205	-4.846	4	0	202.75	0.22663	55.74	-0.86509	0.62358	0.45455	0.007518	22	4	4	0	0	5	20	0	0	0.040383	0.73303	294.69	298.47	4XJO	-10.1	-9.97664
Heteronemin	1.47	488.662	488.662	488.314	4.6768	-5.667	6	1	353.84	0.19551	82.06	-3.2236	0.34621	0.37143	0.18238	35	6	6	10	4	5	0	0.86207	29	0.39968	0.71689	497.07	632.32	4XJO	-10.2	-10.257
13'-bromo-tiliacorinine	3.1	655.587	655.587	654.173	7.9287	-8.836	7	1	440.72	0.13659	63.63	2.8361	0.26529	0.34091	0.17294	44	8	8	2	2	8	24	0.33333	19	0.33128	0.63049	612.47	713.36	4XJO	-10.6	-10.6272
2'-nortiliacorinine	3.1	562.664	562.664	562.247	6.9506	-8.364	7	2	410.99	0.16572	72.42	4.8369	0.27792	0.33333	0.17406	42	7	7	2	2	8	24	0.31429	18	0.49171	0.63578	578.55	663.2	4XJO	-10.7	-10.7608
8-hydroxymanzamine A	0.9	564.771	564.771	564.346	6.1979	-5.485	6	3	425.26	0.137	75.62	-2.2323	0.29547	0.33333	0.28548	42	6	6	5	1	8	13	0.52778	23	0.50065	0.68619	579.13	744.71	4XJO	-10.7	-10.7955
6-hydroxymanzamine E	0.4	580.77	580.77	580.341	5.3971	-5.365	7	3	430.27	0.16571	92.69	-2.1533	0.29983	0.37209	0.28655	43	7	7	5	1	8	13	0.55556	24	0.49028	0.73747	541.67	750.57	4XJO	-10.9	-10.8785
Manzamine A-N-oxide	3.9	564.771	564.771	564.346	4.7984	-5.038	6	2	426.08	0.1135	62.54	-2.1511	0.27467	0.33333	0.29364	42	6	6	5	1	8	0	0.52778	24	0.521	0.69614	574.69	752.19	4XJO	-11.1	-11.0351
Globospiramine	4	732.875	732.875	732.352	2.4678	-6.45	11	2	474.6	0.21342	113.04	0.097216	0.21335	0.2963	0.16148	54	11	11	12	3	13	12	0.62791	35	0.44153	0.66759	670.21	889.7	4XJO	-11.1	-11.069
Manzamine F	2.6	580.77	580.77	580.341	5.3971	-5.365	7	3	430.27	0.16571	92.69	-2.1533	0.2739	0.34884	0.30164	43	7	7	5	1	8	13	0.55556	24	0.47357	0.70215	569.63	751.96	4XJO	-11	-11.1156
Tiliacorine	3.1	576.691	576.691	576.262	7.2035	-8.002	7	1	422.09	0.14262	63.63	4.6261	0.27146	0.32558	0.16176	43	7	7	2	2	8	24	0.33333	19	0.57203	0.6597	579.14	702.04	4XJO	-11.4	-11.262
Manzamine J	1.7	550.788	550.788	550.367	6.9104	-6.189	5	3	434.83	0.12205	64.18	-2.3112	0.29343	0.34146	0.32555	41	5	5	4	1	7	13	0.52778	22	0.48108	0.7124	558.61	746.27	4XJO	-11.2	-11.2758
Manzamine E	3.8	564.771	564.771	564.346	5.7428	-5.661	6	2	423.92	0.13729	72.46	-2.1533	0.27504	0.35714	0.2892	42	6	6	5	1	8	13	0.55556	23	0.57028	0.69199	567.22	731.02	4XJO	-11.4	-11.3041
Manzamine A	1.5	548.772	548.772	548.352	6.5436	-5.781	5	2	418.91	0.1078	55.39	-2.2323	0.29525	0.34146	0.28323	41	5	5	5	1	8	13	0.52778	22	0.41297	0.70237	559.4	732.1	4XJO	-11.4	-11.3441
ent-8-hydroxymanzamine A	3.1	564.771	564.771	564.346	6.1979	-5.485	6	3	425.26	0.137	75.62	-4.6148	0.27792	0.33333	0.27755	42	6	6	5	1	8	13	0.52778	23	0.50081	0.67529	582.13	732.7	4XJO	-11.8	-11.6559
6-deoxy-manzamine X	1.8	566.787	566.787	566.362	6.3817	-6.278	6	2	414.63	0.13303	64.62	-2.4652	0.28564	0.33333	0.20307	42	6	6	7	1	9	13	0.63889	27	0.50214	0.71066	561.46	749.28	4XJO	-11.9	-11.6732
Urdamycinone E	3.13	532.564	532.564	532.14	-0.1861	-3.584	10	6	345.02	0.42087	207.12	5.4225	0.31533	0.43243	0.18824	37	11	11	7	2	5	6	0.5	21	0.42757	0.66346	519.12	600.88	4XJO	-12.5	-12.2553
Neo-kauluamine	1.9	1163.56	1163.56	1162.7	9.865	-9.836	14	6	853.19	0.16001	169.7	-2.0078	0.13912	0.2907	0.28443	86	14	14	13	2	16	26	0.58333	52	0.3412	0.62922	1027.1	1544.4	4XJO	-12.6	-12.5546
Denigrin C	4	517.536	517.536	517.153	3.9854	-4.349	7	4	370.1	0.22164	118.3	4.624	0.29541	0.38462	0.30715	39	7	7	0	5	6	24	0.0625	6	0.39594	0.65728	488.51	540.63	4XJO	-13.1	-12.6461
Trichoderin A	0.12	1163.59	1163.59	1162.83	3.8539	-6.418	22	10	937.48	0.27241	313.88	-4.127	0.16598	0.5	0.64321	82	22	22	9	38	1	0	0.83333	53	0.5234	0.53295	1142.8	1413	5AGS	-6.1	-6.1395
Trichoderin B	0.13	1149.56	1149.56	1148.81	3.3995	-6.148	22	10	923.72	0.27647	313.88	-4.5797	0.16744	0.50617	0.6423	81	22	22	8	37	1	0	0.83051	52	0.22806	0.55157	1089.5	1384.8	5AGS	-6.3	-6.26799
Trichoderin A1	2	1145.58	1145.58	1144.82	4.6235	-6.589	21	9	931.37	0.26013	293.65	-5.5892	0.14733	0.50617	0.64037	81	21	21	8	37	1	0	0.8	50	0.57449	0.57598	1043	1384.2	5AGS	-6.4	-6.35393
Lobophorin I	3.08	1185.36	1185.36	1184.59	4.4778	-8.567	22	5	845.8	0.30319	308.58	-13.684	0.13901	0.40476	0.27245	84	23	23	27	13	9	0	0.77049	63	0.32434	0.5477	1146.5	1479.1	5AGS	-6	-6.52109
Gliotoxin	0.01	326.396	326.396	326.039	0.6883	-2.802	6	2	200.09	0.47159	131.68	6.3578	0.7186	0.42857	0.15975	21	8	8	4	1	4	0	0.53846	11	0.39751	0.76722	311.17	346.77	5AGS	-6.7	-6.69448
5-epi-isogoyazensolide	3.1	360.361	360.361	360.121	1.2792	-2.834	7	1	254.25	0.32338	99.13	-17.859	0.44896	0.38462	0.29664	26	7	7	5	3	3	0	0.42105	12	0.58221	0.74652	362.19	417.94	5AGS	-6.8	-6.87404
Goyazensolide	3.1	360.361	360.361	360.121	1.3076	-2.559	7	1	257.47	0.31934	99.13	-18.259	0.44896	0.42308	0.27812	26	7	7	4	4	3	0	0.42105	12	0.41645	0.73537	359.47	404.04	5AGS	-6.9	-6.97625
Plumbagin	1.56	188.182	188.182	188.047	1.5339	-2.67	3	1	138.58	0.28272	54.37	-1.4992	0.863	0.5	0.01119	14	3	3	0	0	2	6	0.090909	2	0.19491	0.78433	213.14	203.19	5AGS	-6.9	-6.99154
Ircinol	1.9	412.616	412.616	412.309	4.3925	-3.186	4	2	321.73	0.1035	46.94	-2.5486	0.39882	0.4	0.29951	30	4	4	5	1	5	0	0.76923	24	0.51029	0.75289	442.3	571.27	5AGS	-6.9	-7.02572
Isogoyazensolide	1.5	362.377	362.377	362.137	1.2023	-2.732	7	1	255.8	0.32142	99.13	-19.679	0.46559	0.38462	0.28074	26	7	7	6	3	3	0	0.52632	14	0.41728	0.75636	357.36	417.74	5AGS	-6.8	-7.03199
Lychnophorolide A	3.1	374.388	374.388	374.137	1.6953	-2.662	7	1	271.69	0.30262	99.13	-7.7351	0.43233	0.44444	0.30493	27	7	7	4	4	3	0	0.45	13	0.39979	0.73175	371.92	422.04	5AGS	-7	-7.18352
Lobophorin B	1.54	1187.38	1187.38	1186.6	4.6901	-8.352	22	6	846.37	0.30306	311.74	-11.526	0.14392	0.40476	0.27398	84	23	23	27	13	9	0	0.78689	65	0.45422	0.61555	1031.9	1504.9	5AGS	-7.1	-7.22771
Isocentratherin	3.1	374.388	374.388	374.137	1.6669	-2.937	7	1	268.47	0.30625	99.13	-7.3372	0.43233	0.40741	0.31314	27	7	7	5	3	3	0	0.45	13	0.35155	0.74452	369.28	428.54	5AGS	-7.6	-7.33932
5-epi-isocentratherin	3.1	374.388	374.388	374.137	1.6669	-2.937	7	1	268.47	0.30625	99.13	-7.3372	0.43233	0.40741	0.31356	27	7	7	5	3	3	0	0.45	13	0.3452	0.7435	368.49	426.27	5AGS	-7.7	-7.39757
Batzelladine L	1.7	653.009	653.009	652.54	8.7727	-9.015	8	2	526.47	0.14451	81.56	-13.98	0.25597	0.65957	0.43347	47	8	8	10	19	6	0	0.92308	37	0.29625	0.55842	784.13	861.23	5AGS	-7.5	-7.45457
Heteronemin acetate	3.18	530.699	530.699	530.324	5.1614	-6.077	7	0	387.5	0.20418	88.13	-4.4326	0.30678	0.34211	0.18448	38	7	7	10	6	5	0	0.83871	30	0.36268	0.7071	526.47	675.11	5AGS	-7.4	-7.47178
Heteronemin	1.47	488.662	488.662	488.314	4.6768	-5.667	6	1	353.84	0.19551	82.06	-3.2236	0.34621	0.37143	0.18238	35	6	6	10	4	5	0	0.86207	29	0.39968	0.71689	497.07	632.32	5AGS	-7.4	-7.52947
Lobophorin C	1.62	1157.4	1157.4	1156.63	4.8974	-8.001	21	7	831.22	0.29036	291.94	-6.4246	0.14707	0.41463	0.26906	82	21	21	27	12	9	0	0.78689	65	0.40581	0.55117	1141.8	1484.2	5AGS	-7.8	-7.59004
Batzelladine N	3.2	622.939	622.939	622.493	8.1117	-8.541	8	2	496.87	0.15312	81.56	-13.744	0.25898	0.64444	0.43233	45	8	8	8	17	6	0	0.86486	33	0.2762	0.5547	754.33	804.59	5AGS	-7.8	-7.67137
12-oxoheteronemin	0.11	486.646	486.646	486.298	4.8205	-5.718	6	0	352.74	0.19595	78.9	-3.7484	0.39034	0.37143	0.1834	35	6	6	9	4	5	0	0.82759	27	0.40275	0.7121	495.5	623.03	5AGS	-7.2	-7.6929
Fumitremorgin C	1.29	379.459	379.459	379.19	2.7134	-2.928	6	1	277.06	0.20635	65.64	5.9875	0.43554	0.46429	0.17911	28	6	6	3	2	5	9	0.45455	11	0.34005	0.6763	421.06	451.63	5AGS	-7.9	-7.91052
Globospiramine	4	732.875	732.875	732.352	2.4678	-6.45	11	2	474.6	0.21342	113.04	0.097216	0.21335	0.2963	0.16148	54	11	11	12	3	13	12	0.62791	35	0.44153	0.66759	670.21	889.7	5AGS	-7.7	-7.99646
Decarine	1.6	319.315	319.315	319.084	4.0601	-5.967	5	1	224.69	0.24064	60.81	-1.6642	0.50279	0.5	0.074671	24	5	5	0	1	5	18	0.10526	6	0.14599	0.70805	328.54	333.55	5AGS	-7.9	-8.1973
12-deacetoxyscalarin-19-acetate	1.71	428.611	428.611	428.293	5.3223	-5.585	4	0	313.99	0.14676	52.6	-3.9508	0.38798	0.41935	0.16579	31	4	4	8	2	5	0	0.85185	25	0.37587	0.74704	445.72	571.12	5AGS	-8.1	-8.26162
13'-bromo-tiliacorinine	3.1	655.587	655.587	654.173	7.9287	-8.836	7	1	440.72	0.13659	63.63	2.8361	0.26529	0.34091	0.17294	44	8	8	2	2	8	24	0.33333	19	0.33128	0.63049	612.47	713.36	5AGS	-8.1	-8.27438
Kuanoniamine A	3.1	289.318	289.318	289.031	2.7809	-4.744	4	0	198.69	0.33374	83.98	2.1818	0.55585	0.42857	0.0065849	21	5	5	0	0	5	19	0	0	0.085772	0.73925	286.35	289.54	5AGS	-8.3	-8.29707
Tiliacorine	3.1	576.691	576.691	576.262	7.2035	-8.002	7	1	422.09	0.14262	63.63	4.6261	0.27146	0.32558	0.16176	43	7	7	2	2	8	24	0.33333	19	0.57203	0.6597	579.14	702.04	5AGS	-8.6	-8.46881
Ascididemin	0.1	283.289	283.289	283.075	2.9205	-4.846	4	0	202.75	0.22663	55.74	-0.86509	0.62358	0.45455	0.007518	22	4	4	0	0	5	20	0	0	0.040383	0.73303	294.69	298.47	5AGS	-8.9	-8.64126
2'-nortiliacorinine	3.1	562.664	562.664	562.247	6.9506	-8.364	7	2	410.99	0.16572	72.42	4.8369	0.27792	0.33333	0.17406	42	7	7	2	2	8	24	0.31429	18	0.49171	0.63578	578.55	663.2	5AGS	-8.7	-8.84625
Urdamycinone E	3.13	532.564	532.564	532.14	-0.1861	-3.584	10	6	345.02	0.42087	207.12	5.4225	0.31533	0.43243	0.18824	37	11	11	7	2	5	6	0.5	21	0.42757	0.66346	519.12	600.88	5AGS	-8.7	-8.88621
Manzamine A-N-oxide	3.9	564.771	564.771	564.346	4.7984	-5.038	6	2	426.08	0.1135	62.54	-2.1511	0.27467	0.33333	0.29364	42	6	6	5	1	8	0	0.52778	24	0.521	0.69614	574.69	752.19	5AGS	-9	-8.91467
6-hydroxymanzamine E	0.4	580.77	580.77	580.341	5.3971	-5.365	7	3	430.27	0.16571	92.69	-2.1533	0.29983	0.37209	0.28655	43	7	7	5	1	8	13	0.55556	24	0.49028	0.73747	541.67	750.57	5AGS	-8.7	-8.92076
Denigrin C	4	517.536	517.536	517.153	3.9854	-4.349	7	4	370.1	0.22164	118.3	4.624	0.29541	0.38462	0.30715	39	7	7	0	5	6	24	0.0625	6	0.39594	0.65728	488.51	540.63	5AGS	-8.7	-8.9251
8-hydroxymanzamine A	0.9	564.771	564.771	564.346	6.1979	-5.485	6	3	425.26	0.137	75.62	-2.2323	0.29547	0.33333	0.28548	42	6	6	5	1	8	13	0.52778	23	0.50065	0.68619	579.13	744.71	5AGS	-8.9	-8.97575
Deoxypreussomerin A	2.34	332.31	332.31	332.068	3.2363	-4.382	5	1	224.28	0.28442	68.29	0.43152	0.47362	0.4	0.1307	25	5	5	2	0	6	16	0.15	7	0.38894	0.71909	332.97	348.3	5AGS	-9.2	-8.98939
Maritinone	3.13	374.347	374.347	374.079	3.0674	-5.81	6	2	263.66	0.2972	108.74	-1.4992	0.41668	0.35714	0.25751	28	6	6	0	1	4	12	0.090909	4	0.56296	0.70107	377.59	404.76	5AGS	-9.4	-9.0229
Neo-kauluamine	1.9	1163.56	1163.56	1162.7	9.865	-9.836	14	6	853.19	0.16001	169.7	-2.0078	0.13912	0.2907	0.28443	86	14	14	13	2	16	26	0.58333	52	0.3412	0.62922	1027.1	1544.4	5AGS	-9	-9.06282
Manzamine A	1.5	548.772	548.772	548.352	6.5436	-5.781	5	2	418.91	0.1078	55.39	-2.2323	0.29525	0.34146	0.28323	41	5	5	5	1	8	13	0.52778	22	0.41297	0.70237	559.4	732.1	5AGS	-9	-9.07656
3,3'-biplumbagin	3.13	374.347	374.347	374.079	2.971	-4.604	6	2	260.08	0.30129	108.74	0.30029	0.41668	0.42857	0.27077	28	6	6	0	1	4	12	0.090909	4	0.38495	0.69547	380.73	403.17	5AGS	-9.5	-9.08997
Preussomerin F	3.12	366.324	366.324	366.074	1.9681	-2.473	7	2	229.46	0.37867	97.75	0.35629	0.43219	0.40741	0.22264	27	7	7	5	0	7	12	0.35	13	0.45881	0.71914	352.61	379.61	5AGS	-9.4	-9.16466
Manzamine J	1.7	550.788	550.788	550.367	6.9104	-6.189	5	3	434.83	0.12205	64.18	-2.3112	0.29343	0.34146	0.32555	41	5	5	4	1	7	13	0.52778	22	0.48108	0.7124	558.61	746.27	5AGS	-9.2	-9.21316
Manzamine F	2.6	580.77	580.77	580.341	5.3971	-5.365	7	3	430.27	0.16571	92.69	-2.1533	0.2739	0.34884	0.30164	43	7	7	5	1	8	13	0.55556	24	0.47357	0.70215	569.63	751.96	5AGS	-9.7	-9.34317
Manzamine E	3.8	564.771	564.771	564.346	5.7428	-5.661	6	2	423.92	0.13729	72.46	-2.1533	0.27504	0.35714	0.2892	42	6	6	5	1	8	13	0.55556	23	0.57028	0.69199	567.22	731.02	5AGS	-9.6	-9.3995
ent-8-hydroxymanzamine A	3.1	564.771	564.771	564.346	6.1979	-5.485	6	3	425.26	0.137	75.62	-4.6148	0.27792	0.33333	0.27755	42	6	6	5	1	8	13	0.52778	23	0.50081	0.67529	582.13	732.7	5AGS	-9.6	-9.41115
6-deoxy-manzamine X	1.8	566.787	566.787	566.362	6.3817	-6.278	6	2	414.63	0.13303	64.62	-2.4652	0.28564	0.33333	0.20307	42	6	6	7	1	9	13	0.63889	27	0.50214	0.71066	561.46	749.28	5AGS	-9.6	-9.48228
Preussomerin G	4.69	362.292	362.292	362.043	1.8679	-2.974	7	1	227.34	0.38194	94.59	1.3745	0.42319	0.40741	0.21026	27	7	7	4	0	7	12	0.2	9	0.77615	0.72541	337.75	360.52	5AGS	-9.7	-9.491
Trichoderin B	0.13	1149.56	1149.56	1148.81	3.3995	-6.148	22	10	923.72	0.27647	313.88	-4.5797	0.16744	0.50617	0.6423	81	22	22	8	37	1	0	0.83051	52	0.22806	0.55157	1089.5	1384.8	6B2Q	-6.1	-6.10578
Trichoderin A1	2	1145.58	1145.58	1144.82	4.6235	-6.589	21	9	931.37	0.26013	293.65	-5.5892	0.14733	0.50617	0.64037	81	21	21	8	37	1	0	0.8	50	0.57449	0.57598	1043	1384.2	6B2Q	-6.2	-6.19495
Trichoderin A	0.12	1163.59	1163.59	1162.83	3.8539	-6.418	22	10	937.48	0.27241	313.88	-4.127	0.16598	0.5	0.64321	82	22	22	9	38	1	0	0.83333	53	0.5234	0.53295	1142.8	1413	6B2Q	-6.4	-6.3267
5-epi-isogoyazensolide	3.1	360.361	360.361	360.121	1.2792	-2.834	7	1	254.25	0.32338	99.13	-17.859	0.44896	0.38462	0.29664	26	7	7	5	3	3	0	0.42105	12	0.58221	0.74652	362.19	417.94	6B2Q	-6.1	-6.39509
Gliotoxin	0.01	326.396	326.396	326.039	0.6883	-2.802	6	2	200.09	0.47159	131.68	6.3578	0.7186	0.42857	0.15975	21	8	8	4	1	4	0	0.53846	11	0.39751	0.76722	311.17	346.77	6B2Q	-6.4	-6.41696
Ircinol	1.9	412.616	412.616	412.309	4.3925	-3.186	4	2	321.73	0.1035	46.94	-2.5486	0.39882	0.4	0.29951	30	4	4	5	1	5	0	0.76923	24	0.51029	0.75289	442.3	571.27	6B2Q	-6.2	-6.43126
Goyazensolide	3.1	360.361	360.361	360.121	1.3076	-2.559	7	1	257.47	0.31934	99.13	-18.259	0.44896	0.42308	0.27812	26	7	7	4	4	3	0	0.42105	12	0.41645	0.73537	359.47	404.04	6B2Q	-6.5	-6.52681
5-epi-isocentratherin	3.1	374.388	374.388	374.137	1.6669	-2.937	7	1	268.47	0.30625	99.13	-7.3372	0.43233	0.40741	0.31356	27	7	7	5	3	3	0	0.45	13	0.3452	0.7435	368.49	426.27	6B2Q	-6.4	-6.91456
Lychnophorolide A	3.1	374.388	374.388	374.137	1.6953	-2.662	7	1	271.69	0.30262	99.13	-7.7351	0.43233	0.44444	0.30493	27	7	7	4	4	3	0	0.45	13	0.39979	0.73175	371.92	422.04	6B2Q	-7.1	-6.99957
Lobophorin C	1.62	1157.4	1157.4	1156.63	4.8974	-8.001	21	7	831.22	0.29036	291.94	-6.4246	0.14707	0.41463	0.26906	82	21	21	27	12	9	0	0.78689	65	0.40581	0.55117	1141.8	1484.2	6B2Q	-6.8	-7.00268
Isogoyazensolide	1.5	362.377	362.377	362.137	1.2023	-2.732	7	1	255.8	0.32142	99.13	-19.679	0.46559	0.38462	0.28074	26	7	7	6	3	3	0	0.52632	14	0.41728	0.75636	357.36	417.74	6B2Q	-7.2	-7.05782
Plumbagin	1.56	188.182	188.182	188.047	1.5339	-2.67	3	1	138.58	0.28272	54.37	-1.4992	0.863	0.5	0.01119	14	3	3	0	0	2	6	0.090909	2	0.19491	0.78433	213.14	203.19	6B2Q	-7.2	-7.21998
Heteronemin acetate	3.18	530.699	530.699	530.324	5.1614	-6.077	7	0	387.5	0.20418	88.13	-4.4326	0.30678	0.34211	0.18448	38	7	7	10	6	5	0	0.83871	30	0.36268	0.7071	526.47	675.11	6B2Q	-7.6	-7.42298
Globospiramine	4	732.875	732.875	732.352	2.4678	-6.45	11	2	474.6	0.21342	113.04	0.097216	0.21335	0.2963	0.16148	54	11	11	12	3	13	12	0.62791	35	0.44153	0.66759	670.21	889.7	6B2Q	-7.3	-7.4311
Maritinone	3.13	374.347	374.347	374.079	3.0674	-5.81	6	2	263.66	0.2972	108.74	-1.4992	0.41668	0.35714	0.25751	28	6	6	0	1	4	12	0.090909	4	0.56296	0.70107	377.59	404.76	6B2Q	-7.1	-7.44383
Isocentratherin	3.1	374.388	374.388	374.137	1.6669	-2.937	7	1	268.47	0.30625	99.13	-7.3372	0.43233	0.40741	0.31314	27	7	7	5	3	3	0	0.45	13	0.35155	0.74452	369.28	428.54	6B2Q	-7.9	-7.45331
Heteronemin	1.47	488.662	488.662	488.314	4.6768	-5.667	6	1	353.84	0.19551	82.06	-3.2236	0.34621	0.37143	0.18238	35	6	6	10	4	5	0	0.86207	29	0.39968	0.71689	497.07	632.32	6B2Q	-7.4	-7.56431
Batzelladine N	3.2	622.939	622.939	622.493	8.1117	-8.541	8	2	496.87	0.15312	81.56	-13.744	0.25898	0.64444	0.43233	45	8	8	8	17	6	0	0.86486	33	0.2762	0.5547	754.33	804.59	6B2Q	-7.4	-7.59791
12-oxoheteronemin	0.11	486.646	486.646	486.298	4.8205	-5.718	6	0	352.74	0.19595	78.9	-3.7484	0.39034	0.37143	0.1834	35	6	6	9	4	5	0	0.82759	27	0.40275	0.7121	495.5	623.03	6B2Q	-7.4	-7.60055
Batzelladine L	1.7	653.009	653.009	652.54	8.7727	-9.015	8	2	526.47	0.14451	81.56	-13.98	0.25597	0.65957	0.43347	47	8	8	10	19	6	0	0.92308	37	0.29625	0.55842	784.13	861.23	6B2Q	-7.8	-7.6294
Lobophorin B	1.54	1187.38	1187.38	1186.6	4.6901	-8.352	22	6	846.37	0.30306	311.74	-11.526	0.14392	0.40476	0.27398	84	23	23	27	13	9	0	0.78689	65	0.45422	0.61555	1031.9	1504.9	6B2Q	-7.9	-7.74262
3,3'-biplumbagin	3.13	374.347	374.347	374.079	2.971	-4.604	6	2	260.08	0.30129	108.74	0.30029	0.41668	0.42857	0.27077	28	6	6	0	1	4	12	0.090909	4	0.38495	0.69547	380.73	403.17	6B2Q	-7.3	-7.75235
Deoxypreussomerin A	2.34	332.31	332.31	332.068	3.2363	-4.382	5	1	224.28	0.28442	68.29	0.43152	0.47362	0.4	0.1307	25	5	5	2	0	6	16	0.15	7	0.38894	0.71909	332.97	348.3	6B2Q	-7.6	-8.02186
Tiliacorine	3.1	576.691	576.691	576.262	7.2035	-8.002	7	1	422.09	0.14262	63.63	4.6261	0.27146	0.32558	0.16176	43	7	7	2	2	8	24	0.33333	19	0.57203	0.6597	579.14	702.04	6B2Q	-7.9	-8.08885
Manzamine A-N-oxide	3.9	564.771	564.771	564.346	4.7984	-5.038	6	2	426.08	0.1135	62.54	-2.1511	0.27467	0.33333	0.29364	42	6	6	5	1	8	0	0.52778	24	0.521	0.69614	574.69	752.19	6B2Q	-8.1	-8.09841
Preussomerin F	3.12	366.324	366.324	366.074	1.9681	-2.473	7	2	229.46	0.37867	97.75	0.35629	0.43219	0.40741	0.22264	27	7	7	5	0	7	12	0.35	13	0.45881	0.71914	352.61	379.61	6B2Q	-7.9	-8.12185
12-deacetoxyscalarin-19-acetate	1.71	428.611	428.611	428.293	5.3223	-5.585	4	0	313.99	0.14676	52.6	-3.9508	0.38798	0.41935	0.16579	31	4	4	8	2	5	0	0.85185	25	0.37587	0.74704	445.72	571.12	6B2Q	-8.1	-8.20306
Fumitremorgin C	1.29	379.459	379.459	379.19	2.7134	-2.928	6	1	277.06	0.20635	65.64	5.9875	0.43554	0.46429	0.17911	28	6	6	3	2	5	9	0.45455	11	0.34005	0.6763	421.06	451.63	6B2Q	-8.1	-8.24938
8-hydroxymanzamine A	0.9	564.771	564.771	564.346	6.1979	-5.485	6	3	425.26	0.137	75.62	-2.2323	0.29547	0.33333	0.28548	42	6	6	5	1	8	13	0.52778	23	0.50065	0.68619	579.13	744.71	6B2Q	-8.2	-8.40097
Denigrin C	4	517.536	517.536	517.153	3.9854	-4.349	7	4	370.1	0.22164	118.3	4.624	0.29541	0.38462	0.30715	39	7	7	0	5	6	24	0.0625	6	0.39594	0.65728	488.51	540.63	6B2Q	-8.4	-8.52053
Manzamine F	2.6	580.77	580.77	580.341	5.3971	-5.365	7	3	430.27	0.16571	92.69	-2.1533	0.2739	0.34884	0.30164	43	7	7	5	1	8	13	0.55556	24	0.47357	0.70215	569.63	751.96	6B2Q	-8.6	-8.54886
Manzamine E	3.8	564.771	564.771	564.346	5.7428	-5.661	6	2	423.92	0.13729	72.46	-2.1533	0.27504	0.35714	0.2892	42	6	6	5	1	8	13	0.55556	23	0.57028	0.69199	567.22	731.02	6B2Q	-8.7	-8.55375
Manzamine A	1.5	548.772	548.772	548.352	6.5436	-5.781	5	2	418.91	0.1078	55.39	-2.2323	0.29525	0.34146	0.28323	41	5	5	5	1	8	13	0.52778	22	0.41297	0.70237	559.4	732.1	6B2Q	-8.3	-8.61046
Lobophorin I	3.08	1185.36	1185.36	1184.59	4.4778	-8.567	22	5	845.8	0.30319	308.58	-13.684	0.13901	0.40476	0.27245	84	23	23	27	13	9	0	0.77049	63	0.32434	0.5477	1146.5	1479.1	6B2Q	-8.8	-8.61835
Manzamine J	1.7	550.788	550.788	550.367	6.9104	-6.189	5	3	434.83	0.12205	64.18	-2.3112	0.29343	0.34146	0.32555	41	5	5	4	1	7	13	0.52778	22	0.48108	0.7124	558.61	746.27	6B2Q	-8.5	-8.64691
ent-8-hydroxymanzamine A	3.1	564.771	564.771	564.346	6.1979	-5.485	6	3	425.26	0.137	75.62	-4.6148	0.27792	0.33333	0.27755	42	6	6	5	1	8	13	0.52778	23	0.50081	0.67529	582.13	732.7	6B2Q	-8.7	-8.71618
6-hydroxymanzamine E	0.4	580.77	580.77	580.341	5.3971	-5.365	7	3	430.27	0.16571	92.69	-2.1533	0.29983	0.37209	0.28655	43	7	7	5	1	8	13	0.55556	24	0.49028	0.73747	541.67	750.57	6B2Q	-8.8	-8.72572
Preussomerin G	4.69	362.292	362.292	362.043	1.8679	-2.974	7	1	227.34	0.38194	94.59	1.3745	0.42319	0.40741	0.21026	27	7	7	4	0	7	12	0.2	9	0.77615	0.72541	337.75	360.52	6B2Q	-8.8	-8.79332
6-deoxy-manzamine X	1.8	566.787	566.787	566.362	6.3817	-6.278	6	2	414.63	0.13303	64.62	-2.4652	0.28564	0.33333	0.20307	42	6	6	7	1	9	13	0.63889	27	0.50214	0.71066	561.46	749.28	6B2Q	-9	-8.91858
Kuanoniamine A	3.1	289.318	289.318	289.031	2.7809	-4.744	4	0	198.69	0.33374	83.98	2.1818	0.55585	0.42857	0.0065849	21	5	5	0	0	5	19	0	0	0.085772	0.73925	286.35	289.54	6B2Q	-9.5	-9.29482
13'-bromo-tiliacorinine	3.1	655.587	655.587	654.173	7.9287	-8.836	7	1	440.72	0.13659	63.63	2.8361	0.26529	0.34091	0.17294	44	8	8	2	2	8	24	0.33333	19	0.33128	0.63049	612.47	713.36	6B2Q	-9.9	-9.41534
Neo-kauluamine	1.9	1163.56	1163.56	1162.7	9.865	-9.836	14	6	853.19	0.16001	169.7	-2.0078	0.13912	0.2907	0.28443	86	14	14	13	2	16	26	0.58333	52	0.3412	0.62922	1027.1	1544.4	6B2Q	-9.1	-9.49127
Decarine	1.6	319.315	319.315	319.084	4.0601	-5.967	5	1	224.69	0.24064	60.81	-1.6642	0.50279	0.5	0.074671	24	5	5	0	1	5	18	0.10526	6	0.14599	0.70805	328.54	333.55	6B2Q	-10.3	-9.72499
Ascididemin	0.1	283.289	283.289	283.075	2.9205	-4.846	4	0	202.75	0.22663	55.74	-0.86509	0.62358	0.45455	0.007518	22	4	4	0	0	5	20	0	0	0.040383	0.73303	294.69	298.47	6B2Q	-10	-9.73429
Urdamycinone E	3.13	532.564	532.564	532.14	-0.1861	-3.584	10	6	345.02	0.42087	207.12	5.4225	0.31533	0.43243	0.18824	37	11	11	7	2	5	6	0.5	21	0.42757	0.66346	519.12	600.88	6B2Q	-10.5	-9.93478
2'-nortiliacorinine	3.1	562.664	562.664	562.247	6.9506	-8.364	7	2	410.99	0.16572	72.42	4.8369	0.27792	0.33333	0.17406	42	7	7	2	2	8	24	0.31429	18	0.49171	0.63578	578.55	663.2	6B2Q	-11.1	-10.2441
Trichoderin A1	2	1145.58	1145.58	1144.82	4.6235	-6.589	21	9	931.37	0.26013	293.65	-5.5892	0.14733	0.50617	0.64037	81	21	21	8	37	1	0	0.8	50	0.57449	0.57598	1043	1384.2	6U7A	-5.4	-5.49995
Trichoderin A	0.12	1163.59	1163.59	1162.83	3.8539	-6.418	22	10	937.48	0.27241	313.88	-4.127	0.16598	0.5	0.64321	82	22	22	9	38	1	0	0.83333	53	0.5234	0.53295	1142.8	1413	6U7A	-5.3	-5.50358
Trichoderin B	0.13	1149.56	1149.56	1148.81	3.3995	-6.148	22	10	923.72	0.27647	313.88	-4.5797	0.16744	0.50617	0.6423	81	22	22	8	37	1	0	0.83051	52	0.22806	0.55157	1089.5	1384.8	6U7A	-6	-5.80913
Gliotoxin	0.01	326.396	326.396	326.039	0.6883	-2.802	6	2	200.09	0.47159	131.68	6.3578	0.7186	0.42857	0.15975	21	8	8	4	1	4	0	0.53846	11	0.39751	0.76722	311.17	346.77	6U7A	-5.7	-5.84797
5-epi-isogoyazensolide	3.1	360.361	360.361	360.121	1.2792	-2.834	7	1	254.25	0.32338	99.13	-17.859	0.44896	0.38462	0.29664	26	7	7	5	3	3	0	0.42105	12	0.58221	0.74652	362.19	417.94	6U7A	-5.9	-6.05033
Lychnophorolide A	3.1	374.388	374.388	374.137	1.6953	-2.662	7	1	271.69	0.30262	99.13	-7.7351	0.43233	0.44444	0.30493	27	7	7	4	4	3	0	0.45	13	0.39979	0.73175	371.92	422.04	6U7A	-6.1	-6.12253
Isocentratherin	3.1	374.388	374.388	374.137	1.6669	-2.937	7	1	268.47	0.30625	99.13	-7.3372	0.43233	0.40741	0.31314	27	7	7	5	3	3	0	0.45	13	0.35155	0.74452	369.28	428.54	6U7A	-6.2	-6.13016
5-epi-isocentratherin	3.1	374.388	374.388	374.137	1.6669	-2.937	7	1	268.47	0.30625	99.13	-7.3372	0.43233	0.40741	0.31356	27	7	7	5	3	3	0	0.45	13	0.3452	0.7435	368.49	426.27	6U7A	-5.9	-6.13646
Batzelladine L	1.7	653.009	653.009	652.54	8.7727	-9.015	8	2	526.47	0.14451	81.56	-13.98	0.25597	0.65957	0.43347	47	8	8	10	19	6	0	0.92308	37	0.29625	0.55842	784.13	861.23	6U7A	-5.8	-6.1959
Goyazensolide	3.1	360.361	360.361	360.121	1.3076	-2.559	7	1	257.47	0.31934	99.13	-18.259	0.44896	0.42308	0.27812	26	7	7	4	4	3	0	0.42105	12	0.41645	0.73537	359.47	404.04	6U7A	-6.4	-6.36913
Ircinol	1.9	412.616	412.616	412.309	4.3925	-3.186	4	2	321.73	0.1035	46.94	-2.5486	0.39882	0.4	0.29951	30	4	4	5	1	5	0	0.76923	24	0.51029	0.75289	442.3	571.27	6U7A	-6.5	-6.54467
Fumitremorgin C	1.29	379.459	379.459	379.19	2.7134	-2.928	6	1	277.06	0.20635	65.64	5.9875	0.43554	0.46429	0.17911	28	6	6	3	2	5	9	0.45455	11	0.34005	0.6763	421.06	451.63	6U7A	-6.4	-6.59502
Maritinone	3.13	374.347	374.347	374.079	3.0674	-5.81	6	2	263.66	0.2972	108.74	-1.4992	0.41668	0.35714	0.25751	28	6	6	0	1	4	12	0.090909	4	0.56296	0.70107	377.59	404.76	6U7A	-6.6	-6.84342
Plumbagin	1.56	188.182	188.182	188.047	1.5339	-2.67	3	1	138.58	0.28272	54.37	-1.4992	0.863	0.5	0.01119	14	3	3	0	0	2	6	0.090909	2	0.19491	0.78433	213.14	203.19	6U7A	-7.1	-6.86748
Batzelladine N	3.2	622.939	622.939	622.493	8.1117	-8.541	8	2	496.87	0.15312	81.56	-13.744	0.25898	0.64444	0.43233	45	8	8	8	17	6	0	0.86486	33	0.2762	0.5547	754.33	804.59	6U7A	-7	-6.92134
Kuanoniamine A	3.1	289.318	289.318	289.031	2.7809	-4.744	4	0	198.69	0.33374	83.98	2.1818	0.55585	0.42857	0.0065849	21	5	5	0	0	5	19	0	0	0.085772	0.73925	286.35	289.54	6U7A	-6.9	-6.92399
Heteronemin acetate	3.18	530.699	530.699	530.324	5.1614	-6.077	7	0	387.5	0.20418	88.13	-4.4326	0.30678	0.34211	0.18448	38	7	7	10	6	5	0	0.83871	30	0.36268	0.7071	526.47	675.11	6U7A	-6.9	-7.04763
3,3'-biplumbagin	3.13	374.347	374.347	374.079	2.971	-4.604	6	2	260.08	0.30129	108.74	0.30029	0.41668	0.42857	0.27077	28	6	6	0	1	4	12	0.090909	4	0.38495	0.69547	380.73	403.17	6U7A	-7.3	-7.16031
Preussomerin F	3.12	366.324	366.324	366.074	1.9681	-2.473	7	2	229.46	0.37867	97.75	0.35629	0.43219	0.40741	0.22264	27	7	7	5	0	7	12	0.35	13	0.45881	0.71914	352.61	379.61	6U7A	-7	-7.19667
Decarine	1.6	319.315	319.315	319.084	4.0601	-5.967	5	1	224.69	0.24064	60.81	-1.6642	0.50279	0.5	0.074671	24	5	5	0	1	5	18	0.10526	6	0.14599	0.70805	328.54	333.55	6U7A	-7.2	-7.23144
Ascididemin	0.1	283.289	283.289	283.075	2.9205	-4.846	4	0	202.75	0.22663	55.74	-0.86509	0.62358	0.45455	0.007518	22	4	4	0	0	5	20	0	0	0.040383	0.73303	294.69	298.47	6U7A	-7.2	-7.25445
Preussomerin G	4.69	362.292	362.292	362.043	1.8679	-2.974	7	1	227.34	0.38194	94.59	1.3745	0.42319	0.40741	0.21026	27	7	7	4	0	7	12	0.2	9	0.77615	0.72541	337.75	360.52	6U7A	-7.2	-7.31167
Denigrin C	4	517.536	517.536	517.153	3.9854	-4.349	7	4	370.1	0.22164	118.3	4.624	0.29541	0.38462	0.30715	39	7	7	0	5	6	24	0.0625	6	0.39594	0.65728	488.51	540.63	6U7A	-7.2	-7.39851
12-deacetoxyscalarin-19-acetate	1.71	428.611	428.611	428.293	5.3223	-5.585	4	0	313.99	0.14676	52.6	-3.9508	0.38798	0.41935	0.16579	31	4	4	8	2	5	0	0.85185	25	0.37587	0.74704	445.72	571.12	6U7A	-7.3	-7.48712
Deoxypreussomerin A	2.34	332.31	332.31	332.068	3.2363	-4.382	5	1	224.28	0.28442	68.29	0.43152	0.47362	0.4	0.1307	25	5	5	2	0	6	16	0.15	7	0.38894	0.71909	332.97	348.3	6U7A	-7.6	-7.494
Lobophorin C	1.62	1157.4	1157.4	1156.63	4.8974	-8.001	21	7	831.22	0.29036	291.94	-6.4246	0.14707	0.41463	0.26906	82	21	21	27	12	9	0	0.78689	65	0.40581	0.55117	1141.8	1484.2	6U7A	-7.5	-7.56244
Isogoyazensolide	1.5	362.377	362.377	362.137	1.2023	-2.732	7	1	255.8	0.32142	99.13	-19.679	0.46559	0.38462	0.28074	26	7	7	6	3	3	0	0.52632	14	0.41728	0.75636	357.36	417.74	6U7A	-8.2	-7.61854
Heteronemin	1.47	488.662	488.662	488.314	4.6768	-5.667	6	1	353.84	0.19551	82.06	-3.2236	0.34621	0.37143	0.18238	35	6	6	10	4	5	0	0.86207	29	0.39968	0.71689	497.07	632.32	6U7A	-7.7	-7.76602
12-oxoheteronemin	0.11	486.646	486.646	486.298	4.8205	-5.718	6	0	352.74	0.19595	78.9	-3.7484	0.39034	0.37143	0.1834	35	6	6	9	4	5	0	0.82759	27	0.40275	0.7121	495.5	623.03	6U7A	-8	-7.84129
13'-bromo-tiliacorinine	3.1	655.587	655.587	654.173	7.9287	-8.836	7	1	440.72	0.13659	63.63	2.8361	0.26529	0.34091	0.17294	44	8	8	2	2	8	24	0.33333	19	0.33128	0.63049	612.47	713.36	6U7A	-8.1	-8.06525
2'-nortiliacorinine	3.1	562.664	562.664	562.247	6.9506	-8.364	7	2	410.99	0.16572	72.42	4.8369	0.27792	0.33333	0.17406	42	7	7	2	2	8	24	0.31429	18	0.49171	0.63578	578.55	663.2	6U7A	-8	-8.09324
Lobophorin I	3.08	1185.36	1185.36	1184.59	4.4778	-8.567	22	5	845.8	0.30319	308.58	-13.684	0.13901	0.40476	0.27245	84	23	23	27	13	9	0	0.77049	63	0.32434	0.5477	1146.5	1479.1	6U7A	-8.3	-8.11678
Tiliacorine	3.1	576.691	576.691	576.262	7.2035	-8.002	7	1	422.09	0.14262	63.63	4.6261	0.27146	0.32558	0.16176	43	7	7	2	2	8	24	0.33333	19	0.57203	0.6597	579.14	702.04	6U7A	-8.4	-8.14265
Globospiramine	4	732.875	732.875	732.352	2.4678	-6.45	11	2	474.6	0.21342	113.04	0.097216	0.21335	0.2963	0.16148	54	11	11	12	3	13	12	0.62791	35	0.44153	0.66759	670.21	889.7	6U7A	-8.2	-8.1455
Manzamine A-N-oxide	3.9	564.771	564.771	564.346	4.7984	-5.038	6	2	426.08	0.1135	62.54	-2.1511	0.27467	0.33333	0.29364	42	6	6	5	1	8	0	0.52778	24	0.521	0.69614	574.69	752.19	6U7A	-8.3	-8.20788
6-hydroxymanzamine E	0.4	580.77	580.77	580.341	5.3971	-5.365	7	3	430.27	0.16571	92.69	-2.1533	0.29983	0.37209	0.28655	43	7	7	5	1	8	13	0.55556	24	0.49028	0.73747	541.67	750.57	6U7A	-8.2	-8.23203
Manzamine E	3.8	564.771	564.771	564.346	5.7428	-5.661	6	2	423.92	0.13729	72.46	-2.1533	0.27504	0.35714	0.2892	42	6	6	5	1	8	13	0.55556	23	0.57028	0.69199	567.22	731.02	6U7A	-8.2	-8.28916
Manzamine F	2.6	580.77	580.77	580.341	5.3971	-5.365	7	3	430.27	0.16571	92.69	-2.1533	0.2739	0.34884	0.30164	43	7	7	5	1	8	13	0.55556	24	0.47357	0.70215	569.63	751.96	6U7A	-8.2	-8.29192
8-hydroxymanzamine A	0.9	564.771	564.771	564.346	6.1979	-5.485	6	3	425.26	0.137	75.62	-2.2323	0.29547	0.33333	0.28548	42	6	6	5	1	8	13	0.52778	23	0.50065	0.68619	579.13	744.71	6U7A	-8.3	-8.33782
Lobophorin B	1.54	1187.38	1187.38	1186.6	4.6901	-8.352	22	6	846.37	0.30306	311.74	-11.526	0.14392	0.40476	0.27398	84	23	23	27	13	9	0	0.78689	65	0.45422	0.61555	1031.9	1504.9	6U7A	-9.1	-8.35234
ent-8-hydroxymanzamine A	3.1	564.771	564.771	564.346	6.1979	-5.485	6	3	425.26	0.137	75.62	-4.6148	0.27792	0.33333	0.27755	42	6	6	5	1	8	13	0.52778	23	0.50081	0.67529	582.13	732.7	6U7A	-8.3	-8.44123
Manzamine J	1.7	550.788	550.788	550.367	6.9104	-6.189	5	3	434.83	0.12205	64.18	-2.3112	0.29343	0.34146	0.32555	41	5	5	4	1	7	13	0.52778	22	0.48108	0.7124	558.61	746.27	6U7A	-8.5	-8.44799
Urdamycinone E	3.13	532.564	532.564	532.14	-0.1861	-3.584	10	6	345.02	0.42087	207.12	5.4225	0.31533	0.43243	0.18824	37	11	11	7	2	5	6	0.5	21	0.42757	0.66346	519.12	600.88	6U7A	-8.5	-8.48681
Manzamine A	1.5	548.772	548.772	548.352	6.5436	-5.781	5	2	418.91	0.1078	55.39	-2.2323	0.29525	0.34146	0.28323	41	5	5	5	1	8	13	0.52778	22	0.41297	0.70237	559.4	732.1	6U7A	-8.4	-8.50906
6-deoxy-manzamine X	1.8	566.787	566.787	566.362	6.3817	-6.278	6	2	414.63	0.13303	64.62	-2.4652	0.28564	0.33333	0.20307	42	6	6	7	1	9	13	0.63889	27	0.50214	0.71066	561.46	749.28	6U7A	-8.5	-8.59406
Neo-kauluamine	1.9	1163.56	1163.56	1162.7	9.865	-9.836	14	6	853.19	0.16001	169.7	-2.0078	0.13912	0.2907	0.28443	86	14	14	13	2	16	26	0.58333	52	0.3412	0.62922	1027.1	1544.4	6U7A	-10.7	-10.7368

## Sheet: Table S3E
Table S3E
Compound	Druglikeness						Physicochemical Properties									lipophilicity						water solubility												Pharmacokinetics									Medicinal chemistry
	Lipinski #violations	Ghose #violations	Veber #violations	Egan #violations	Muegge #violations	Bioavailability Score	MW	#Heavy atoms	#Aromatic heavy atoms	Fraction Csp3	#Rotatable bonds	#H-bond acceptors	#H-bond donors	MR	TPSA	iLOGP	XLOGP3	WLOGP	MLOGP	Silicos-IT Log P	Consensus Log P	ESOL Log S	ESOL Solubility (mg/ml)	ESOL Solubility (mol/l)	ESOL Class	Ali Log S	Ali Solubility (mg/ml)	Ali Solubility (mol/l)	Ali Class	Silicos-IT LogSw	Silicos-IT Solubility (mg/ml)	Silicos-IT Solubility (mol/l)	Silicos-IT class	GI absorption	BBB permeant	Pgp substrate	CYP1A2 inhibitor	CYP2C19 inhibitor	CYP2C9 inhibitor	CYP2D6 inhibitor	CYP3A4 inhibitor	log Kp (cm/s)	PAINS #alerts	Brenk #alerts	Leadlikeness #violations	Synthetic Accessibility
6-hydroxymanzamine E	Yes (1 violation, MW>500)	No (3 violation: MW>480, MR>130, #atoms>70)	yes	yes	No (1 violation: #rings>7)	0.55	580.76	43	13	0.56	1	6	3	179.99	92.69	3.8	4.11	5.2	2.93	4.21	4.05	-6.19	0.000377	6.49e-07	Poorly soluble	-5.76	0.001	1.73e-06	Moderately soluble	-7.23	3.42e-05	5.89e-08	Poorly soluble	High	No	Yes	No	No	No	No	No	-6.92	0	1	2	7.56
8-hydroxymanzamine A	Yes (1 violation, MW>500)	No (4 violation)	yes	yes	No (2 violation)	0.55	564.76	42	13	0.53	1	5	3	179.32	75.62	4.37	5.32	5.8	3.73	4.11	4.67	-6.86	7.87e-05	1.39e-07	Poorly soluble	-6.66	0.000124	2.19e-07	Poorly soluble	-6.89	7.23e-05	1.28e-07	Poorly soluble	High	No	No	No	No	No	No	No	-5.97	0	1	2	7.63
Manzamine E	Yes (1 violation)	No (3 violation)	yes	yes	No (1 violation)	0.55	564.76	42	13	0.56	1	5	2	177.97	72.46	4.35	4.47	5.5	3.46	4.69	4.49	-6.32	0.00027	4.78e-07	Poorly soluble	-5.71	0.0011	1.94e-06	Moderately soluble	-7.83	8.45e-06	1.5e-08	Poorly soluble	High	No	No	No	No	No	No	No	-6.57	0	1	2	7.54
Manzamine A	No (2 violation)	No (4 violation)	yes	No (1 violation)	No (2 violation)	0.17	548.76	41	13	0.53	1	4	2	177.3	55.39	4.62	5.67	6.09	4.27	4.59	5.05	-6.98	5.71e-05	1.04e-07	Poorly soluble	-6.6	0.000138	2.52e-07	Poorly soluble	-7.49	1.78e-05	3.25e-08	Poorly soluble	High	No	No	No	No	No	No	No	-5.62	0	1	2	7.59
Manzamine F	Yes (1 violation)	No (3 violation)	yes	yes	No (1 violation)	0.55	580.76	43	13	0.56	1	6	3	179.99	92.69	3.44	4.11	5.2	2.93	4.21	3.98	-6.19	0.000377	6.49e-07	Poorly soluble	-5.76	0.001	1.73e-06	Moderately soluble	-7.23	3.42e-05	5.89e-08	Poorly soluble	High	No	Yes	No	No	No	No	No	-6.92	0	1	2	7.59
Manzamine A-N-oxide	No (2 violation)	No (4 violation)	yes	yes	No (2 violation)	0.17	564.76	42	13	0.53	1	5	2	178.48	64.76	4.83	5.39	5.8	4.54	3.06	4.73	-6.9	7.11e-05	1.26e-07	Poorly soluble	-6.5	0.000177	3.13e-07	Poorly soluble	-6.07	0.000483	8.55e-07	Poorly soluble	High	No	No	No	No	No	No	No	-5.92	0	2	2	7.78
ent-8-hydroxymanzamine A	cannot be computed
Neo-kauluamine	cannot be computed
Manzamine J	cannot be computed						550.78	41	13	0.53	1	4	3	179.32	64.18			6.39		Cannot be computed
6-deoxy-manzamine X	Yes (1 violation)	No (4 violation)	Yes	Yes	No (2 violation)	0.55	566.78	42	13	0.64	1	5	2	176.46	64.62	4.7	5.61	5.74	4.01	4.58	4.93	-7.05	5.04e-05	8.88e-08	Poorly soluble	-6.73	0.000106	1.86e-07	Poorly soluble	-7.67	1.2e-05	2.12e-08	Poorly soluble	High	No	No	No	No	No	No	No	-5.77	0	1	2	8.2
Ircinol	Yes	No (1 violation)	Yes	Yes	Yes	0.55	412.61	30	0	0.77	1	4	2	130.83	46.94	3.97	2.73	2.9	3.27	2.06	2.99	-4.05	0.0366	8.87e-05	Moderately soluble	-3.37	0.176	0.000427	Soluble	-2.76	0.719	0.00174	Soluble	High	Yes	Yes	No	No	No	No	No	-6.88	0	1	1	7.11
Batzelladine L	No (2 violation)	No (3 violation)	No (1 violation)	Yes	No (3 violation)	0.17	653	47	0	0.92	19	4	2	219.27	81.56	6.71	8.88	5.42	5.71	7.49	6.84	-8.23	3.85e-06	5.9e-09	Poorly soluble	-10.48	2.17e-08	3.32e-11	Insoluble	-8.61	1.6e-06	2.45e-09	Poorly soluble	High	No	No	No	No	No	No	Yes	-3.98	0	0	3	7.7
Batzelladine N	No (2 violation)	No (3 violation)	No (1 violation)	Yes	No (3 violation)	0.17	622.93	45	0	0.86	17	4	2	209.18	81.56	5.94	7.76	4.91	5.27	7.03	6.18	-7.47	2.12e-05	3.4e-08	Poorly soluble	-9.32	3.01e-07	4.82e-10	Poorly soluble	-8.28	3.31e-06	5.31e-09	Poorly soluble	High	No	Yes	No	No	Yes	No	Yes	-4.59	0	0	3	7.94
Batzelladine M	cannot be computed
Batzelladine C	Yes	No (3 violation)	No (1 violation)	Yes	No (1 violation)	0.55	488.71	35	0	0.81	17	4	3	156.01	118.33	4.52	4.82	3.2	3.4	4.98	4.18	-4.78	0.00803	1.64e-05	Moderately soluble	-7.04	4.48e-05	9.17e-08	Poorly soluble	-6.41	0.00019	3.88e-07	Poorly soluble	High	No	Yes	No	Yes	Yes	No	Yes	-5.86	0	2	3	6.38
dehydrobatzelladine C	Yes	No (3 Violation)	No (1 violation)	Yes	No (1 violation)	0.55	486.69	35	6	0.78	17	5	2	146.04	120.88	4.61	4.88	3.97	3.5	6.09	4.61	-4.94	0.00563	1.16e-05	Moderately soluble	-7.15	3.42e-05	7.02e-08	Poorly soluble	-7.14	3.52e-05	7.23e-08	Poorly soluble	High	No	Yes	No	Yes	Yes	Yes	Yes	-5.8	0	2	3	5.54
Denigrin C	Yes (1 violation)	No (2 violation)	Yes	Yes	Yes	0.55	517.53	39	24	0.06	5	6	4	151.4	118.3	2.51	4.6	4.73	2.49	4.9	3.85	-6.07	0.000438	8.47e-07	Poorly soluble	-6.81	8.04e-05	1.55e-07	Poorly soluble	-8.97	5.49e-07	1.06e-09	Poorly soluble	Low	No	No	No	Yes	Yes	No	No	-6.19	0	1	2	4.48
Denigrin A	Yes	Yes	Yes	yes	Yes	0.55	401.41	30	18	0.08	5	5	3	116.69	98.07	2.44	3.64	2.94	2.13	3.62	2.95	-4.74	0.00737	1.84e-05	Moderately soluble	-5.39	0.00164	4.09e-06	Moderately soluble	-6.63	9.41e-05	2.34e-07	Poorly soluble	High	No	No	Yes	No	Yes	No	No	-6.16	0	2	2	3.04
Denigrin B	Yes	No (2 violation)	Yes	Yes	No (1 violation)	0.55	491.53	37	24	0.06	6	5	4	148.13	101.23	2.79	5.3	5.06	3.17	5.1	4.28	-6.31	0.00024	4.89e-07	Poorly soluble	-7.18	3.27e-05	6.66e-08	Poorly soluble	-8.62	1.17e-06	2.38e-09	Poorly soluble	High	No	No	No	Yes	No	No	No	-5.54	0	1	2	4.29
Ascididemin	Yes	Yes	Yes	Yes	Yes	0.55	283.28	22	20	0	0	4	0	83.71	55.74	1.8	2.84	3.39	1.09	3.99	2.62	-4.06	0.0248	8.74e-05	Moderately soluble	-3.67	0.0607	0.000214	Soluble	-7.3	1.4e-05	4.95e-08	Poorly soluble	High	Yes	Yes	Yes	Yes	No	Yes	Yes	-6.01	0	1	0	2.69
Kuanoniamine A	Yes	Yes	Yes	yes	Yes	0.55	289.31	21	19	0	0	4	0	81.58	83.98	1.78	3.28	3.45	0.65	4.64	2.76	-4.37	0.0124	4.27e-05	Moderately soluble	-4.72	0.00553	1.91e-05	Moderately soluble	-6.57	7.75e-05	2.68e-07	Poorly soluble	High	No	No	Yes	Yes	No	Yes	Yes	-5.74	0	1	0	2.93
Heteronemin	Yes (1 violation)	No (3 violation)	Yes	Yes	No (1 violation)	0.55	488.66	35	0	0.86	4	6	1	134.25	82.06	4.4	5.74	5.38	4.26	4.1	4.78	-6.22	0.000293	6e-07	Poorly soluble	-7.23	2.87e-05	5.88e-08	Poorly soluble	-4.61	0.0121	2.48e-05	Moderately soluble	High	No	Yes	No	No	Yes	No	No	-5.21	0	1	2	6.55
12-deacetoxyscalarin-19-acetate	yes (1 violation)	No (2 violation)	Yes	No (1 violation)	No (1 violation)	0.55	428.6	31	0	0.85	2	4	0	122.39	52.6	4.09	7.6	6.04	5.51	5.07	5.66	-7.15	3.01e-05	7.03e-08	Poorly soluble	-8.54	1.23e-06	2.87e-09	Poorly soluble	-5.52	0.00131	3.05e-06	Moderately soluble	High	No	No	No	No	Yes	No	No	-3.52	0	1	2	6.13
Heteronemin acetate	No (2 violation)	No (4 violation)	Yes	No (1 violation)	No (1 violation)	0.17	530.69	38	0	0.84	6	7	0	143.99	88.13	4.49	6.31	5.95	4.56	4.62	5.19	-6.71	0.000104	1.95e-07	Poorly soluble	-7.95	5.96e-06	1.12e-08	Poorly soluble	-5.21	0.00328	6.18e-06	Moderately soluble	High	No	Yes	No	No	Yes	No	No	-5.06	0	1	2	6.75
12-deacetyl-12-epi-19-deoxyscalarin	Yes (1 violation)	Yes	Yes	Yes	No (1 violation)	0.55	386.57	28	0	0.88	0	3	1	112.65	46.53	3.51	6.2	5.13	4.83	4.58	4.85	-6.14	0.000278	7.2e-07	Poorly soluble	-6.96	4.22e-05	1.09e-07	Poorly soluble	-4.9	0.00484	1.25e-05	Moderately soluble	High	Yes	No	No	No	Yes	No	No	-4.26	0	0	2	5.77
12-epi-19-deoxyscalarin	Yes (1 violation)	No (2 violation)	Yes	Yes	No (1 violation)	0.55	428.6	31	0	0.85	2	4	0	122.39	52.6	3.6	6.78	5.7	5.1	5.07	5.25	-6.64	9.89e-05	2.31e-07	Poorly soluble	-7.69	8.72e-06	2.04e-08	Poorly soluble	-5.52	0.00131	3.05e-06	Moderately soluble	High	Yes	No	No	No	Yes	No	No	-4.1	0	1	2	5.96
12-oxoheteronemin	Yes (1 violation)	No (3 violation)	Yes	Yes	No (1 violation)	0.55	486.64	35	0	0.83	4	6	0	133.29	78.9	4.15	5.42	5.59	4.17	4.69	4.8	-6.01	0.000478	9.82e-07	Poorly soluble	-6.83	7.16e-05	1.47e-07	Poorly soluble	-5.3	0.00242	4.98e-06	Moderately soluble	High	No	Yes	No	No	Yes	No	No	-5.42	0	1	2	6.41
Decarine	Yes	Yes	Yes	Yes	Yes	0.55	319.31	24	18	0.11	1	5	1	91.33	60.81	3.35	4.12	3.98	2.08	3.86	3.48	-4.9	0.00398	1.25e-05	Moderately soluble	-5.1	0.00252	7.88e-06	Moderately soluble	-6.34	0.000147	4.6e-07	Poorly soluble	High	Yes	Yes	Yes	Yes	Yes	Yes	Yes	-5.32	0	1	1	2.53
6-acetonyldihydronitidine	Yes	Yes	Yes	Yes	Yes	0.55	405.44	30	16	0.29	4	5	0	118.24	57.23	3.84	3.94	4.02	2.44	4.53	3.75	-4.97	0.00438	1.08e-05	Moderately soluble	-4.84	0.00584	1.44e-05	Moderately soluble	-7.02	3.86e-05	9.53e-08	Poorly soluble	High	Yes	Yes	Yes	Yes	Yes	Yes	Yes	-5.98	0	0	2	3.89
zanthocapensine	Yes	No (2 violation)	Yes	Yes	No (1 violation)	0.55	497.54	37	22	0.2	5	6	1	146.55	69.62	4.63	6.2	5.36	3.16	5.45	4.96	-6.94	5.7e-05	1.15e-07	Poorly soluble	-7.45	1.78e-05	3.57e-08	Poorly soluble	-8.35	2.23e-06	4.49e-09	Poorly soluble	High	No	Yes	No	No	Yes	Yes	No	-4.93	0	0	2	4.64
2'-nortiliacorinine	yes (1 violation)	No (3 violation)	yes	Yes	No (2 violation)	0.55	562.65	42	24	0.31	2	7	2	169.21	72.42	4.86	5.6	5.08	3.71	5.89	5.03	-7.15	4.01e-05	7.12e-08	Poorly soluble	-6.88	7.36e-05	1.31e-07	Poorly soluble	-10.37	2.38e-08	4.23e-11	Insoluble	High	No	No	No	No	No	No	No	-5.76	0	0	2	6.4
Tiliacorine	Yes (1 violation)	No (3 violation)	yes	Yes	No (2 violation)	0.55	576.68	43	24	0.33	2	7	1	174.11	63.63	4.81	6.07	5.42	3.89	5.85	5.21	-7.52	1.74e-05	3.02e-08	Poorly soluble	-7.19	3.76e-05	6.51e-08	Poorly soluble	-10.03	5.41e-08	9.38e-11	Insoluble	High	No	No	No	No	No	No	No	-5.51	0	0	2	6.52
13'-bromo-tiliacorinine	No (2 violation)	No (4 violation)	yes	No (1 violation)	No (3 violation)	0.17	655.58	44	24	0.33	2	7	1	181.81	63.63	5.24	6.76	6.18	4.43	6.53	5.83	-8.44	2.41e-06	3.67e-09	Poorly soluble	-7.9	8.21e-06	1.25e-08	Poorly soluble	-10.77	1.11e-08	1.69e-11	Insoluble	High	No	No	No	No	No	No	No	-5.5	0	0	2	6.64
Globospiramine	cannot be computed
Isogoyazensolide	Yes	Yes	Yes	Yes	Yes	0.55	362.37	26	0	0.53	3	7	1	90.74	99.13	2.57	0.74	1.01	0.69	2.11	1.42	-2.35	1.6	0.00442	Soluble	-2.4	1.44	0.00397	Soluble	-2.36	1.57	0.00435	Soluble	High	No	No	No	No	No	No	No	-7.99	0	3	1	5.99
Isocentratherin	Yes	Yes	Yes	Yes	Yes	0.56	374.38	27	0	0.45	3	7	1	95.07	99.13	2.8	1.5	1.52	0.84	2.32	1.8	-2.91	0.463	0.00124	Soluble	-3.19	0.242	0.000646	Soluble	-2.37	1.62	0.00432	Soluble	High	No	No	No	No	No	No	No	-7.52	0	2	1	6.48
5-epi-isogoyazensolide	Yes	Yes	Yes	Yes	Yes	0.56	360.36	26	0	0.42	3	7	1	90.26	99.13	2.38	1.27	1.13	0.61	2.1	1.5	-2.68	0.759	0.00211	Soluble	-2.95	0.404	0.00112	Soluble	-2.35	1.63	0.00452	Soluble	High	No	No	No	No	No	No	No	-7.6	0	2	1	6.34
5-epi-isocentratherin	Yes	Yes	Yes	Yes	Yes	0.56	374.38	27	0	0.45	3	7	1	95.07	99.13	2.6	1.5	1.52	0.84	2.32	1.76	-2.91	0.463	0.00124	Soluble	-3.19	0.242	0.000646	Soluble	-2.37	1.62	0.00432	Soluble	High	No	No	No	No	No	No	No	-7.52	0	2	1	6.48
Goyazensolide	Yes	Yes	Yes	Yes	Yes	0.56	360.36	26	0	0.42	4	7	1	90.26	99.13	2.28	0.94	1.14	0.61	2.1	1.41	-2.4	1.43	0.00396	Soluble	-2.61	0.888	0.00246	Soluble	-2.35	1.63	0.00452	Soluble	High	No	No	No	No	No	No	No	-7.83	0	2	1	6.39
Lychnophorolide A	Yes	Yes	Yes	Yes	Yes	0.56	374.38	27	0	0.45	4	7	1	95.07	99.13	2.28	0.94	1.53	0.61	2.1	1.41	-2.4	1.43	0.00396	Soluble	-2.61	0.888	0.00246	Soluble	-2.35	1.63	0.00452	Soluble	High	No	No	No	No	No	No	No	-7.83	0	2	1	6.39
lynchnophorolide B	Yes	Yes	Yes	Yes	Yes	0.56	374.38	27	0	0.45	4	7	1	95.07	99.13	2.28	0.94	1.53	0.61	2.1	1.41	-2.4	1.43	0.00396	Soluble	-2.61	0.888	0.00246	Soluble	-2.35	1.63	0.00452	Soluble	High	No	No	No	No	No	No	No	-7.83	0	2	1	6.39
Plumbagin	Yes	Yes	Yes	Yes	No (1 violation)	0.55	188.18	14	6	0.09	0	3	1	51.07	54.37	1.79	2.29	1.72	0.59	2.22	1.72	-2.77	0.322	0.00171	Soluble	-3.07	0.16	0.000853	Soluble	-2.85	0.266	0.00142	Soluble	High	Yes	No	Yes	No	No	No	No	-5.82	2	0	1	2.41
Maritinone	Yes	Yes	Yes	Yes	Yes	0.55	374.34	28	12	0.09	1	6	2	101.14	108.74	2.45	3.74	3.42	0.62	4.19	2.88	-4.77	0.00638	1.71e-05	Moderately soluble	-5.72	0.00072	1.92e-06	Moderately soluble	-5.76	0.000655	1.75e-06	Moderately soluble	High	No	No	Yes	No	Yes	No	Yes	-5.93	2	0	2	3.28
3'-biplumbagin	Yes	Yes	Yes	Yes	Yes	0.55	374.34	28	12	0.09	1	6	2	100.03	108.74	2.53	3.76	3.19	0.62	4.14	2.85	-4.78	0.0062	1.66e-05	Moderately soluble	-5.74	0.000687	1.83e-06	Moderately soluble	-6.2	0.000238	6.37e-07	Poorly soluble	High	No	No	Yes	No	Yes	No	Yes	-5.91	1	0	2	3.37
chitranone	Yes	Yes	Yes	Yes	Yes	0.55	374.34	28	12	0.09	1	6	2	100.98	108.74	2.58	3.75	3.28	0.62	4.17	2.88	-4.77	0.00629	1.68e-05	Moderately soluble	-5.73	0.000703	1.88e-06	Moderately soluble	-5.98	0.000395	1.05e-06	Moderately soluble	High	No	No	Yes	No	Yes	No	Yes	-5.92	2	0	2	3.52
Zeylanone	Yes	Yes	Yes	Yes	Yes	0.55	374.34	28	12	0.18	0	6	2	98.13	108.74	2.13	3.18	2.88	0.69	3.63	2.5	-4.48	0.0124	3.3e-05	Moderately soluble	-5.13	0.00275	7.33e-06	Moderately soluble	-5.87	0.000507	1.36e-06	Moderately soluble	High	No	No	Yes	No	Yes	No	Yes	-6.33	2	0	1	4.14
Lobophorin B	cannot be computed
Lobophorin C	cannot be computed
Lobophorin I	cannot be computed
Lobophorin F	cannot be computed
Urdamycinone E	No (2 violation)	No (2 violation)	No (1 violation)	No (1 violation)	No (2 violation)	0.17	532.56	37	6	0.5	2	10	6	131.32	207.12	2.48	-0.94	0.15	-1.65	1.48	0.31	-2.54	1.54	0.0029	Soluble	-2.93	0.633	0.00119	Soluble	-2.89	0.684	0.00129	Soluble	Low	No	Yes	No	No	No	No	No	-10.22	1	0	1	6.1
dehydroxyaquayamycin	Yes	Yes	Yes	Yes	Yes	0.55	434.44	32	16	0.28	1	7	4	116.56	124.29	3.48	3.34	2.58	0.56	3.42	2.68	-4.94	0.00497	1.14e-05	Moderately soluble	-5.63	0.00102	2.36e-06	Moderately soluble	-5.49	0.00141	3.24e-06	Moderately soluble	High	No	No	No	No	Yes	No	No	-6.58	2	0	1	4.76
urdamycinone G	Yes (1 violation)	No (2 violation)	No (1 violation)	No (1 violation)	No (1 violation)	0.55	518.58	36	6	0.58	2	9	5	130.59	186.89	3.32	0.47	0.91	-0.8	1.99	1.18	-3.34	0.236	0.000454	Soluble	-3.96	0.0564	0.000109	Soluble	-3.28	0.271	0.000522	Soluble	Low	No	Yes	No	Yes	No	No	No	-9.13	1	0	1	5.98
urdamycin E	Yes (1 violation)	No (2 violation)	No (1 violation)	No (1 violation)	No (1 violation)	0.55	518.58	36	6	0.58	2	9	5	130.59	186.89	3.32	0.47	0.91	-0.8	1.99	1.18	-3.34	0.236	0.000454	Soluble	-3.96	0.0564	0.000109	Soluble	-3.28	0.271	0.000522	Soluble	Low	No	Yes	No	Yes	No	No	No	-9.13	1	0	1	5.98
Gliotoxin	Yes	No (1 violation)	Yes	No (1 violation)	Yes	0.55	326.39	21	0	0.54	1	4	2	86.8	131.68	2.07	-0.72	-1.07	-0.64	-0.58	-0.19	-1.34	14.8	0.0453	Very soluble	-1.57	8.8	0.027	Very soluble	-0.01	319	0.977	Soluble	High	No	Yes	No	No	No	No	No	-8.8	0	1	0	5.63
Fumitremorgin C	Yes	Yes	Yes	Yes	Yes	0.55	379.45	28	9	0.45	2	3	1	114.81	65.64	3.29	2.98	1.86	1.73	2.78	2.53	-4.18	0.0253	6.67e-05	Moderately soluble	-4.02	0.0361	9.51e-05	Moderately soluble	-4.46	0.0131	3.44e-05	Moderately soluble	High	Yes	No	No	Yes	Yes	Yes	Yes	-6.5	1	1	1	4.16
Deoxypreussomerin A	Yes	Yes	Yes	Yes	Yes	0.55	332.31	25	16	0.15	0	5	1	88.26	68.29	3.02	3.84	3.02	2.11	3.47	3.09	-4.79	0.00535	1.61e-05	Moderately soluble	-4.97	0.00356	1.07e-05	Moderately soluble	-5.72	0.000633	1.91e-06	Moderately soluble	High	Yes	No	Yes	Yes	Yes	Yes	Yes	-5.6	0	1	1	4.48
bipendensin	Yes	Yes	Yes	Yes	Yes	0.55	334.32	25	16	0.2	0	5	2	89	71.45	1.8	2.66	2.55	2.19	2.89	2.42	-4.06	0.029	8.67e-05	Moderately soluble	-3.81	0.0516	0.000154	Soluble	-5.02	0.00316	9.46e-06	Moderately soluble	High	Yes	Yes	Yes	Yes	Yes	Yes	No	-6.45	0	1	0	4.81
Preussomerin F	Yes	Yes	Yes	Yes	Yes	0.55	366.32	27	12	0.35	0	7	2	88.2	97.75	2.96	1.61	1.45	1.1	2.49	1.92	-3.45	0.129	0.000351	Soluble	-3.27	0.195	0.000531	Soluble	-4.05	0.0329	8.97e-05	Moderately soluble	High	No	No	Yes	No	No	Yes	Yes	-7.39	0	1	1	5.48
preussomerin E	Yes	Yes	Yes	Yes	Yes	0.55	364.31	27	12	0.25	0	7	2	87.73	97.75	2.75	1.68	1.23	1.02	2.08	1.75	-3.49	0.119	0.000327	Soluble	-3.35	0.164	0.000449	Soluble	-3.58	0.0958	0.000263	Soluble	High	No	No	Yes	No	No	Yes	No	-7.33	0	2	1	5.54
Preussomerin G	Yes	Yes	Yes	Yes	Yes	0.55	362.29	27	12	0.2	0	7	1	86.99	94.59	2.67	2.01	1.7	0.95	2.67	2	-3.68	0.0755	0.000208	Soluble	-3.62	0.0862	0.000238	Soluble	-4.28	0.0192	5.3e-05	Moderately soluble	High	No	No	No	No	No	Yes	Yes	-7.08	0	1	1	5.32
Preussomerin H	Yes	Yes	Yes	Yes	Yes	0.55	364.31	27	12	0.3	0	7	1	87.46	94.59	2.69	1.81	1.92	1.02	3.08	2.1	-3.57	0.0985	0.00027	Soluble	-3.42	0.14	0.000384	Soluble	-4.74	0.00658	1.81e-05	Moderately soluble	High	No	No	No	No	No	Yes	Yes	-7.24	0	1	1	5.24
Preussomerin I	Yes	Yes	Yes	Yes	Yes	0.55	394.33	29	12	0.33	1	8	1	93.36	103.82	2.75	1.37	1.55	0.72	2.7	1.82	-3.39	0.161	0.000409	Soluble	-3.15	0.277	0.000703	Soluble	-4.62	0.00955	2.42e-05	Moderately soluble	High	No	No	No	No	No	Yes	Yes	-7.73	0	1	1	5.52
3'-O-demethylpreussomerin I	Yes	Yes	Yes	Yes	Yes	0.55	394.33	29	12	0.33	1	8	1	93.36	103.82	2.14	1.37	1.55	0.72	2.7	1.7	-3.39	0.161	0.000409	Soluble	-3.15	0.277	0.000703	Soluble	-4.62	0.00955	2.42e-05	Moderately soluble	High	No	No	No	No	No	Yes	Yes	-7.73	0	1	1	5.52
Trichoderin A	Yes	Yes	Yes	Yes	Yes	0.55	394.33	29	12	0.33	1	8	1	93.36	103.82	2.14	1.37	1.55	0.72	2.7	1.7	-3.39	0.161	0.000409	Soluble	-3.15	0.277	0.000703	Soluble	-4.62	0.00955	2.42e-05	Moderately soluble	High	No	No	No	No	No	Yes	Yes	-7.73	0	1	1	5.52
Trichoderin A1	Yes	Yes	Yes	Yes	Yes	0.55	394.33	29	12	0.33	1	8	1	93.36	103.82	2.14	1.37	1.55	0.72	2.7	1.7	-3.39	0.161	0.000409	Soluble	-3.15	0.277	0.000703	Soluble	-4.62	0.00955	2.42e-05	Moderately soluble	High	No	No	No	No	No	Yes	Yes	-7.73	0	1	1	5.52
Trichoderin B	Yes	Yes	Yes	Yes	Yes	0.55	394.33	29	12	0.33	1	8	1	93.36	103.82	2.14	1.37	1.55	0.72	2.7	1.7	-3.39	0.161	0.000409	Soluble	-3.15	0.277	0.000703	Soluble	-4.62	0.00955	2.42e-05	Moderately soluble	High	No	No	No	No	No	Yes	Yes	-7.73	0	1	1	5.52
